# Supplementary material for: 4-Cyclo­butyl­amino-3-nitro­benzoic acid
Source: Acta Crystallogr Sect E Struct Rep Online. 2009 Jun 13;65(Pt 7):o1566–7. doi: 10.1107/S1600536809021412 (PMC2969240; doi:10.1107/S1600536809021412)
Supplement: Supplementary file 1 [file e-65-o1566-sup1.cif]

##############################################################################
###                                                                        ###
###        Electronic paper (Acta Crystallographica Section E)             ###
###                                                                        ###
##############################################################################
#                                                                            #
# This CIF contains the data in a paper accepted for publication in Acta     #
# Crystallographica Section E. It conforms to the requirements of Notes      #
# for Authors for Section E, and has been peer reviewed under the auspices   #
# of the IUCr Commission on Journals.                                        #
#                                                                            #
# Full details of the Crystallographic Information File format               #
# are given in the paper "The Crystallographic Information File (CIF):       #
# a New Standard Archive File for Crystallography" by S. R. Hall, F. H.      #
# Allen and I. D. Brown [Acta Cryst. (1991), A47, 655-685].                  #
#                                                                            #
# The current version of the core CIF dictionary is obtainable from          #
# ftp://ftp.iucr.org/pub/cif_core.dic. The current version number is 2.4.    #
#                                                                            #
# Software is freely available for graphical display of the structure(s) in  #
# this CIF.  For information consult the CIF home page http://www.iucr.org/  #
# cif/home.html                                                              #
#                                                                            #
# This file may be used for bona fide research purposes within the           #
# scientific community so long as proper attribution is given to the journal # 
# article from which it was obtained.                                        #
#                                                                            #
##############################################################################
                                             
data_global
_audit_creation_method     'form.cif (version 2.0)'
_journal_data_validation_number     ?
_journal_date_recd_electronic     2009-05-05
_journal_date_accepted     2009-06-05
_journal_name_full     'Acta Crystallographica, Section E'
_journal_year     2009
_journal_volume     65
_journal_issue      7
_journal_page_first     o1566
_journal_page_last     o1567
_journal_paper_category     QO
_journal_coeditor_code     BI2372
_publ_contact_author_name     'Prof. Fun Hoong Kun'
_publ_contact_author_address
;
      X-ray Crystallography Unit
      School of Physics
      Universiti Sains Malaysia
      11800 USM, Penang
      MALAYSIA
;
_publ_contact_author_email     'hkfun@usm.my'
_publ_contact_author_fax     '604 6579150'
_publ_contact_author_phone     '604 6533652'
_publ_section_title
;
4-Cyclobutylamino-3-nitrobenzoic acid
;
loop_
    _publ_author_name
    _publ_author_footnote
    _publ_author_address
    'Narendra Babu, Shivanagere Nagojappa' ?
;
School of Pharmaceutical Sciences
Universiti Sains Malaysia
11800 USM, Penang
Malaysia
;
    'Abdul Rahim, Aisyah Saad '
;
Additional correspondence author, e-mail: aisyah@usm.my.
;
;
School of Pharmaceutical Sciences
Universiti Sains Malaysia
11800 USM, Penang
Malaysia
;
    'Hasnah Osman' ?
;
School of Chemical Sciences,
Universiti Sains Malaysia,
11800 USM, Penang
Malaysia
;
    'Ching Kheng Quah'
;
Thomson Reuters ResearcherID: A-5525-2009.
;
;
X-ray Crystallography Unit
School of Physics
Universiti Sains Malaysia
11800 USM, Penang
Malaysia
;
    'Hoong-Kun Fun'
;
Thomson Reuters ResearcherID: A-3561-2009.
;
;
X-ray Crystallography Unit
School of Physics
Universiti Sains Malaysia
11800 USM, Penang
Malaysia
;
data_I
_audit_creation_method     SHELXL-97
_chemical_name_systematic
;
4-Cyclobutylamino-3-nitrobenzoic acid
;
_chemical_name_common     ?
_chemical_formula_moiety     'C11 H12 N2 O4'
_chemical_formula_sum     'C11 H12 N2 O4'
_chemical_formula_iupac     'C11 H12 N2 O4'
_chemical_formula_weight     236.23
_chemical_melting_point     ?
_symmetry_cell_setting     triclinic
_symmetry_space_group_name_H-M     'P -1'
_symmetry_space_group_name_Hall     '-P 1'
loop_
    _symmetry_equiv_pos_as_xyz
    'x, y, z'
    '-x, -y, -z'
_cell_length_a     9.8555(2)
_cell_length_b     10.5308(2)
_cell_length_c     10.9110(2)
_cell_angle_alpha     74.8600(10)
_cell_angle_beta     78.2650(10)
_cell_angle_gamma     84.8260(10)
_cell_volume     1069.44(4)
_cell_formula_units_Z     4
_cell_measurement_reflns_used     9970
_cell_measurement_theta_min     2.11
_cell_measurement_theta_max     34.08
_cell_measurement_temperature     110.00(10)
_exptl_crystal_description     'block'
_exptl_crystal_colour     'yellow'
_exptl_crystal_size_max     0.37
_exptl_crystal_size_mid     0.23
_exptl_crystal_size_min     0.21
_exptl_crystal_density_diffrn     1.467
_exptl_crystal_density_meas     ?
_exptl_crystal_density_method     'not measured'
_exptl_crystal_F_000     496
_exptl_absorpt_coefficient_mu     0.113
_exptl_absorpt_correction_type     'multi-scan'
_exptl_absorpt_process_details     '(SADABS; Bruker, 2005)'
_exptl_absorpt_correction_T_min     0.960
_exptl_absorpt_correction_T_max     0.976
_exptl_special_details
;
The crystal was placed in the cold stream of an Oxford Cyrosystems Cobra
open-flow nitrogen cryostat operating at 110.0(1) K.
Cosier, J. & Glazer, A. M. (1986). <i>J. Appl. Cryst.</i> <b>19</b>, 105--107.
;
_diffrn_ambient_temperature     110.00(10)
_diffrn_radiation_type     MoK\a
_diffrn_radiation_wavelength     0.71073
_diffrn_radiation_source     'fine-focus sealed tube'
_diffrn_radiation_monochromator     graphite
_diffrn_measurement_device_type     'Bruker SMART APEXII CCD'
_diffrn_measurement_method     '\f and \w'
_diffrn_reflns_number     29344
_diffrn_reflns_av_R_equivalents     0.0274
_diffrn_reflns_av_sigmaI/netI     0.0263
_diffrn_reflns_theta_min     1.97
_diffrn_reflns_theta_max     32.50
_diffrn_reflns_theta_full     32.50
_diffrn_measured_fraction_theta_max     0.990
_diffrn_measured_fraction_theta_full     0.990
_diffrn_reflns_limit_h_min     -13
_diffrn_reflns_limit_h_max     14
_diffrn_reflns_limit_k_min     -15
_diffrn_reflns_limit_k_max     15
_diffrn_reflns_limit_l_min     -16
_diffrn_reflns_limit_l_max     16
_diffrn_standards_number     0
_diffrn_standards_interval_count     .
_diffrn_standards_interval_time     .
_diffrn_standards_decay_%     ?
_refine_special_details
;
Refinement of <i>F</i>^2^ against ALL reflections. The weighted <i>R</i>-factor
<i>wR</i> and goodness of fit <i>S</i> are based on <i>F</i>^2^, conventional
<i>R</i>-factors <i>R</i> are based on <i>F</i>, with <i>F</i> set to zero for
negative <i>F</i>^2^. The threshold expression of <i>F</i>^2^ >
\s(<i>F</i>^2^) is used only for calculating <i>R</i>-factors(gt) <i>etc</i>.
and is not relevant to the choice of reflections for refinement.
<i>R</i>-factors based on <i>F</i>^2^ are statistically about twice as large
as those based on <i>F</i>, and <i>R</i>- factors based on ALL data will be
even larger.
;
_reflns_number_total     7670
_reflns_number_gt     6094
_reflns_threshold_expression     I>2\s(I)
_refine_ls_structure_factor_coef     Fsqd
_refine_ls_matrix_type     full
_refine_ls_R_factor_all     0.0619
_refine_ls_R_factor_gt     0.0481
_refine_ls_wR_factor_gt     0.1268
_refine_ls_wR_factor_ref     0.1392
_refine_ls_goodness_of_fit_ref     1.053
_refine_ls_restrained_S_all     1.053
_refine_ls_number_reflns     7670
_refine_ls_number_parameters     315
_refine_ls_number_restraints     0
_refine_ls_hydrogen_treatment     mixed
_refine_ls_weighting_scheme     calc
_refine_ls_weighting_details
          'calc w=1/[\s^2^(Fo^2^)+(0.079P)^2^+0.2648P] where P=(Fo^2^+2Fc^2^)/3'
_atom_sites_solution_hydrogens     geom
_atom_sites_solution_primary     direct
_atom_sites_solution_secondary     difmap
_refine_ls_shift/su_max     ?
_refine_ls_shift/su_max_lt     0.001
_refine_ls_shift/su_mean     0.000
_refine_diff_density_max     0.684
_refine_diff_density_min     -0.250
_refine_ls_extinction_method     none
_refine_ls_extinction_coef     ?
loop_
    _atom_type_symbol
    _atom_type_description
    _atom_type_scat_dispersion_real
    _atom_type_scat_dispersion_imag
    _atom_type_scat_source
    'C' 'C' 0.0033 0.0016
                         'International Tables Vol C Tables 4.2.6.8 and 6.1.1.4'
    'H' 'H' 0.0000 0.0000
                         'International Tables Vol C Tables 4.2.6.8 and 6.1.1.4'
    'N' 'N' 0.0061 0.0033
                         'International Tables Vol C Tables 4.2.6.8 and 6.1.1.4'
    'O' 'O' 0.0106 0.0060
                         'International Tables Vol C Tables 4.2.6.8 and 6.1.1.4'
_computing_data_collection     'APEX2 (Bruker, 2005)'
_computing_cell_refinement     'SAINT (Bruker, 2005)'
_computing_data_reduction     'SAINT (Bruker, 2005)'
_computing_structure_solution     'SHELXTL (Sheldrick, 2008)'
_computing_structure_refinement     'SHELXTL (Sheldrick, 2008)'
_computing_molecular_graphics     'SHELXTL (Sheldrick, 2008)'
_computing_publication_material
;
SHELXTL (Sheldrick, 2008) and PLATON (Spek, 2009)
;
loop_
    _atom_site_type_symbol
    _atom_site_label
    _atom_site_fract_x
    _atom_site_fract_y
    _atom_site_fract_z
    _atom_site_U_iso_or_equiv
    _atom_site_adp_type
    _atom_site_calc_flag
    _atom_site_refinement_flags
    _atom_site_occupancy
    _atom_site_disorder_assembly
    _atom_site_disorder_group
    O O1A 0.41436(8) 0.68803(8) -0.08160(8) 0.02153(17) Uani d . 1 . .
    O O2A 0.24499(9) 0.80673(8) 0.01400(9) 0.02327(17) Uani d . 1 . .
    H H1OA 0.2969 0.8671 -0.0208 0.035 Uiso d R 1 . .
    O O3A -0.16874(10) 0.63616(9) 0.25760(10) 0.0315(2) Uani d . 1 . .
    O O4A -0.22880(9) 0.43744(8) 0.28295(10) 0.02693(19) Uani d . 1 . .
    N N1A -0.14187(9) 0.52458(9) 0.24261(9) 0.01836(18) Uani d . 1 . .
    N N2A -0.04041(10) 0.25875(8) 0.22307(9) 0.01699(17) Uani d . 1 . .
    C C1A -0.00540(10) 0.49386(10) 0.17520(10) 0.01442(17) Uani d . 1 . .
    C C2A 0.07959(10) 0.59982(10) 0.11780(10) 0.01488(18) Uani d . 1 . .
    H H2AA 0.0469 0.6840 0.1240 0.018 Uiso calc R 1 . .
    C C3A 0.21236(10) 0.58164(10) 0.05150(10) 0.01456(17) Uani d . 1 . .
    C C4A 0.26136(10) 0.45284(10) 0.04592(10) 0.01638(18) Uani d . 1 . .
    H H4AA 0.3507 0.4394 0.0023 0.020 Uiso calc R 1 . .
    C C5A 0.17907(11) 0.34694(10) 0.10395(10) 0.01650(18) Uani d . 1 . .
    H H5AA 0.2147 0.2629 0.1001 0.020 Uiso calc R 1 . .
    C C6A 0.04005(10) 0.36263(9) 0.17013(9) 0.01448(17) Uani d . 1 . .
    C C7A 0.00443(12) 0.12158(10) 0.24008(10) 0.01755(19) Uani d . 1 . .
    H H7AA 0.0805 0.1007 0.2885 0.021 Uiso calc R 1 . .
    C C8A 0.03497(12) 0.06059(10) 0.12218(11) 0.0202(2) Uani d . 1 . .
    H H8AA -0.0060 0.1105 0.0496 0.024 Uiso calc R 1 . .
    H H8AB 0.1325 0.0396 0.0947 0.024 Uiso calc R 1 . .
    C C9A -0.04894(13) -0.05907(11) 0.20696(11) 0.0229(2) Uani d . 1 . .
    H H9AA -0.1156 -0.0859 0.1652 0.027 Uiso calc R 1 . .
    H H9AB 0.0080 -0.1337 0.2436 0.027 Uiso calc R 1 . .
    C C10A -0.11338(13) 0.02595(11) 0.30201(11) 0.0235(2) Uani d . 1 . .
    H H10A -0.2046 0.0642 0.2902 0.028 Uiso calc R 1 . .
    H H10B -0.1131 -0.0179 0.3920 0.028 Uiso calc R 1 . .
    C C11A 0.29658(10) 0.69811(10) -0.00959(10) 0.01597(18) Uani d . 1 . .
    O O1B 0.37447(9) 0.02069(9) 0.91518(9) 0.02540(18) Uani d . 1 . .
    O O2B 0.55207(10) -0.08564(8) 0.81460(9) 0.02504(18) Uani d . 1 . .
    H H1OB 0.5107 -0.1537 0.8547 0.038 Uiso d R 1 . .
    O O3B 0.91441(9) 0.17243(8) 0.51738(8) 0.02423(18) Uani d . 1 . .
    O O4B 0.93948(9) 0.37738(8) 0.50719(9) 0.02599(19) Uani d . 1 . .
    N N1B 0.87317(9) 0.27498(9) 0.54966(9) 0.01787(17) Uani d . 1 . .
    N N2B 0.73342(10) 0.51524(9) 0.61428(9) 0.01799(17) Uani d . 1 . .
    C C1B 0.74352(10) 0.27632(10) 0.63934(10) 0.01530(18) Uani d . 1 . .
    C C2B 0.68286(11) 0.15493(10) 0.69549(10) 0.01604(18) Uani d . 1 . .
    H H2BA 0.7277 0.0790 0.6762 0.019 Uiso calc R 1 . .
    C C3B 0.55681(11) 0.14668(10) 0.77957(10) 0.01613(18) Uani d . 1 . .
    C C4B 0.48894(11) 0.26379(10) 0.80444(10) 0.01760(19) Uani d . 1 . .
    H H4BA 0.4031 0.2595 0.8595 0.021 Uiso calc R 1 . .
    C C5B 0.54711(11) 0.38380(10) 0.74909(10) 0.01740(19) Uani d . 1 . .
    H H5BA 0.4991 0.4591 0.7669 0.021 Uiso calc R 1 . .
    C C6B 0.67903(10) 0.39638(10) 0.66502(10) 0.01536(18) Uani d . 1 . .
    C C7B 0.65788(11) 0.63794(10) 0.62404(10) 0.01690(18) Uani d . 1 . .
    H H7BA 0.6232 0.6385 0.7147 0.020 Uiso calc R 1 . .
    C C8B 0.54323(12) 0.68736(12) 0.54265(12) 0.0239(2) Uani d . 1 . .
    H H8BA 0.5534 0.6522 0.4674 0.029 Uiso calc R 1 . .
    H H8BB 0.4497 0.6780 0.5926 0.029 Uiso calc R 1 . .
    C C9B 0.59819(13) 0.82720(11) 0.51283(13) 0.0249(2) Uani d . 1 . .
    H H9BA 0.6070 0.8749 0.4228 0.030 Uiso calc R 1 . .
    H H9BB 0.5483 0.8803 0.5693 0.030 Uiso calc R 1 . .
    C C10B 0.73574(12) 0.76364(10) 0.55077(11) 0.0208(2) Uani d . 1 . .
    H H10C 0.8066 0.7525 0.4780 0.025 Uiso calc R 1 . .
    H H10D 0.7719 0.8058 0.6059 0.025 Uiso calc R 1 . .
    C C11B 0.49108(11) 0.01977(10) 0.83986(10) 0.01689(19) Uani d . 1 . .
    H H1NA -0.124(2) 0.2777(18) 0.2638(18) 0.038(5) Uiso d . 1 . .
    H H1NB 0.805(2) 0.5208(18) 0.5636(18) 0.035(5) Uiso d . 1 . .
loop_
    _atom_site_aniso_label
    _atom_site_aniso_U_11
    _atom_site_aniso_U_22
    _atom_site_aniso_U_33
    _atom_site_aniso_U_12
    _atom_site_aniso_U_13
    _atom_site_aniso_U_23
    O1A 0.0161(3) 0.0208(4) 0.0240(4) -0.0040(3) 0.0020(3) -0.0025(3)
    O2A 0.0194(4) 0.0128(3) 0.0356(5) -0.0029(3) -0.0012(3) -0.0049(3)
    O3A 0.0237(4) 0.0165(4) 0.0500(6) -0.0019(3) 0.0087(4) -0.0125(4)
    O4A 0.0160(4) 0.0180(4) 0.0415(5) -0.0058(3) 0.0052(3) -0.0044(3)
    N1A 0.0148(4) 0.0143(4) 0.0234(4) -0.0015(3) 0.0000(3) -0.0027(3)
    N2A 0.0180(4) 0.0103(4) 0.0205(4) -0.0027(3) -0.0002(3) -0.0020(3)
    C1A 0.0128(4) 0.0122(4) 0.0169(4) -0.0012(3) -0.0014(3) -0.0021(3)
    C2A 0.0150(4) 0.0114(4) 0.0173(4) -0.0014(3) -0.0031(3) -0.0015(3)
    C3A 0.0140(4) 0.0120(4) 0.0167(4) -0.0026(3) -0.0029(3) -0.0011(3)
    C4A 0.0141(4) 0.0151(4) 0.0194(4) -0.0003(3) -0.0025(3) -0.0039(3)
    C5A 0.0166(4) 0.0123(4) 0.0200(4) 0.0002(3) -0.0033(3) -0.0032(3)
    C6A 0.0164(4) 0.0116(4) 0.0149(4) -0.0020(3) -0.0036(3) -0.0014(3)
    C7A 0.0228(5) 0.0102(4) 0.0193(4) -0.0021(3) -0.0047(4) -0.0019(3)
    C8A 0.0239(5) 0.0149(4) 0.0215(5) -0.0003(4) -0.0036(4) -0.0043(4)
    C9A 0.0327(6) 0.0137(4) 0.0242(5) -0.0039(4) -0.0082(4) -0.0049(4)
    C10A 0.0311(6) 0.0140(4) 0.0233(5) -0.0083(4) 0.0007(4) -0.0030(4)
    C11A 0.0149(4) 0.0140(4) 0.0183(4) -0.0026(3) -0.0036(3) -0.0018(3)
    O1B 0.0196(4) 0.0211(4) 0.0306(4) -0.0075(3) 0.0025(3) -0.0011(3)
    O2B 0.0304(4) 0.0145(4) 0.0284(4) -0.0049(3) -0.0012(3) -0.0040(3)
    O3B 0.0265(4) 0.0204(4) 0.0240(4) -0.0019(3) 0.0033(3) -0.0082(3)
    O4B 0.0185(4) 0.0176(4) 0.0358(5) -0.0053(3) 0.0044(3) -0.0016(3)
    N1B 0.0166(4) 0.0166(4) 0.0183(4) -0.0021(3) -0.0013(3) -0.0017(3)
    N2B 0.0160(4) 0.0133(4) 0.0221(4) -0.0024(3) -0.0012(3) -0.0011(3)
    C1B 0.0137(4) 0.0145(4) 0.0164(4) -0.0030(3) -0.0017(3) -0.0016(3)
    C2B 0.0170(4) 0.0133(4) 0.0174(4) -0.0025(3) -0.0031(3) -0.0025(3)
    C3B 0.0164(4) 0.0134(4) 0.0177(4) -0.0040(3) -0.0029(3) -0.0014(3)
    C4B 0.0154(4) 0.0164(4) 0.0191(4) -0.0025(3) -0.0011(3) -0.0022(4)
    C5B 0.0157(4) 0.0146(4) 0.0200(5) -0.0016(3) -0.0015(3) -0.0022(3)
    C6B 0.0153(4) 0.0134(4) 0.0169(4) -0.0020(3) -0.0043(3) -0.0015(3)
    C7B 0.0185(4) 0.0129(4) 0.0186(4) -0.0014(3) -0.0043(4) -0.0017(3)
    C8B 0.0188(5) 0.0209(5) 0.0304(6) -0.0031(4) -0.0089(4) 0.0008(4)
    C9B 0.0241(5) 0.0166(5) 0.0308(6) -0.0003(4) -0.0080(4) 0.0018(4)
    C10B 0.0221(5) 0.0131(4) 0.0270(5) -0.0038(4) -0.0080(4) -0.0011(4)
    C11B 0.0168(4) 0.0145(4) 0.0186(4) -0.0039(3) -0.0028(3) -0.0022(3)
_geom_special_details
;
All e.s.d.'s (except the e.s.d. in the dihedral angle between two l.s. planes)
are estimated using the full covariance matrix. The cell e.s.d.'s are taken
into account individually in the estimation of e.s.d.'s in distances, angles
and torsion angles; correlations between e.s.d.'s in cell parameters are only
used when they are defined by crystal symmetry. An approximate (isotropic)
treatment of cell e.s.d.'s is used for estimating e.s.d.'s involving l.s.
planes.
;
loop_
    _geom_bond_atom_site_label_1
    _geom_bond_atom_site_label_2
    _geom_bond_site_symmetry_2
    _geom_bond_distance
    _geom_bond_publ_flag
    O1A C11A . 1.2752(13) ?
    O2A C11A . 1.2763(12) ?
    O2A H1OA . 0.815 ?
    O3A N1A . 1.2264(12) ?
    O4A N1A . 1.2439(12) ?
    N1A C1A . 1.4484(13) ?
    N2A C6A . 1.3413(13) ?
    N2A C7A . 1.4472(13) ?
    N2A H1NA . 0.888(19) ?
    C1A C2A . 1.3889(14) ?
    C1A C6A . 1.4254(13) ?
    C2A C3A . 1.3836(14) ?
    C2A H2AA . 0.930 ?
    C3A C4A . 1.4105(13) ?
    C3A C11A . 1.4728(14) ?
    C4A C5A . 1.3740(14) ?
    C4A H4AA . 0.930 ?
    C5A C6A . 1.4300(14) ?
    C5A H5AA . 0.930 ?
    C7A C10A . 1.5347(15) ?
    C7A C8A . 1.5483(15) ?
    C7A H7AA . 0.980 ?
    C8A C9A . 1.5477(16) ?
    C8A H8AA . 0.970 ?
    C8A H8AB . 0.970 ?
    C9A C10A . 1.5476(16) ?
    C9A H9AA . 0.970 ?
    C9A H9AB . 0.970 ?
    C10A H10A . 0.970 ?
    C10A H10B . 0.970 ?
    O1B C11B . 1.2705(13) ?
    O2B C11B . 1.2812(13) ?
    O2B H1OB . 0.829 ?
    O3B N1B . 1.2316(12) ?
    O4B N1B . 1.2440(12) ?
    N1B C1B . 1.4442(13) ?
    N2B C6B . 1.3412(13) ?
    N2B C7B . 1.4497(13) ?
    N2B H1NB . 0.802(19) ?
    C1B C2B . 1.3952(14) ?
    C1B C6B . 1.4313(14) ?
    C2B C3B . 1.3808(14) ?
    C2B H2BA . 0.930 ?
    C3B C4B . 1.4122(14) ?
    C3B C11B . 1.4704(14) ?
    C4B C5B . 1.3718(14) ?
    C4B H4BA . 0.930 ?
    C5B C6B . 1.4254(14) ?
    C5B H5BA . 0.930 ?
    C7B C10B . 1.5365(15) ?
    C7B C8B . 1.5482(15) ?
    C7B H7BA . 0.980 ?
    C8B C9B . 1.5458(17) ?
    C8B H8BA . 0.970 ?
    C8B H8BB . 0.970 ?
    C9B C10B . 1.5418(16) ?
    C9B H9BA . 0.970 ?
    C9B H9BB . 0.970 ?
    C10B H10C . 0.970 ?
    C10B H10D . 0.970 ?
loop_
    _geom_angle_atom_site_label_1
    _geom_angle_atom_site_label_2
    _geom_angle_atom_site_label_3
    _geom_angle_site_symmetry_1
    _geom_angle_site_symmetry_3
    _geom_angle
    _geom_angle_publ_flag
    C11A O2A H1OA . . 111.9 ?
    O3A N1A O4A . . 121.83(9) ?
    O3A N1A C1A . . 119.01(9) ?
    O4A N1A C1A . . 119.16(9) ?
    C6A N2A C7A . . 126.24(9) ?
    C6A N2A H1NA . . 114.6(12) ?
    C7A N2A H1NA . . 118.1(12) ?
    C2A C1A C6A . . 121.97(9) ?
    C2A C1A N1A . . 115.91(9) ?
    C6A C1A N1A . . 122.12(9) ?
    C3A C2A C1A . . 120.77(9) ?
    C3A C2A H2AA . . 119.6 ?
    C1A C2A H2AA . . 119.6 ?
    C2A C3A C4A . . 118.77(9) ?
    C2A C3A C11A . . 118.30(9) ?
    C4A C3A C11A . . 122.93(9) ?
    C5A C4A C3A . . 121.02(9) ?
    C5A C4A H4AA . . 119.5 ?
    C3A C4A H4AA . . 119.5 ?
    C4A C5A C6A . . 121.66(9) ?
    C4A C5A H5AA . . 119.2 ?
    C6A C5A H5AA . . 119.2 ?
    N2A C6A C1A . . 123.24(9) ?
    N2A C6A C5A . . 120.98(9) ?
    C1A C6A C5A . . 115.78(9) ?
    N2A C7A C10A . . 113.66(9) ?
    N2A C7A C8A . . 119.61(9) ?
    C10A C7A C8A . . 89.08(8) ?
    N2A C7A H7AA . . 110.9 ?
    C10A C7A H7AA . . 110.9 ?
    C8A C7A H7AA . . 110.9 ?
    C9A C8A C7A . . 88.22(8) ?
    C9A C8A H8AA . . 113.9 ?
    C7A C8A H8AA . . 113.9 ?
    C9A C8A H8AB . . 113.9 ?
    C7A C8A H8AB . . 113.9 ?
    H8AA C8A H8AB . . 111.2 ?
    C10A C9A C8A . . 88.63(8) ?
    C10A C9A H9AA . . 113.9 ?
    C8A C9A H9AA . . 113.9 ?
    C10A C9A H9AB . . 113.9 ?
    C8A C9A H9AB . . 113.9 ?
    H9AA C9A H9AB . . 111.1 ?
    C7A C10A C9A . . 88.71(9) ?
    C7A C10A H10A . . 113.9 ?
    C9A C10A H10A . . 113.9 ?
    C7A C10A H10B . . 113.9 ?
    C9A C10A H10B . . 113.9 ?
    H10A C10A H10B . . 111.1 ?
    O1A C11A O2A . . 123.11(10) ?
    O1A C11A C3A . . 120.54(9) ?
    O2A C11A C3A . . 116.35(9) ?
    C11B O2B H1OB . . 114.1 ?
    O3B N1B O4B . . 122.07(9) ?
    O3B N1B C1B . . 118.88(9) ?
    O4B N1B C1B . . 119.05(9) ?
    C6B N2B C7B . . 123.78(9) ?
    C6B N2B H1NB . . 118.5(13) ?
    C7B N2B H1NB . . 116.5(13) ?
    C2B C1B C6B . . 122.19(9) ?
    C2B C1B N1B . . 116.19(9) ?
    C6B C1B N1B . . 121.58(9) ?
    C3B C2B C1B . . 120.48(9) ?
    C3B C2B H2BA . . 119.8 ?
    C1B C2B H2BA . . 119.8 ?
    C2B C3B C4B . . 118.68(9) ?
    C2B C3B C11B . . 121.37(9) ?
    C4B C3B C11B . . 119.92(9) ?
    C5B C4B C3B . . 121.34(10) ?
    C5B C4B H4BA . . 119.3 ?
    C3B C4B H4BA . . 119.3 ?
    C4B C5B C6B . . 121.84(9) ?
    C4B C5B H5BA . . 119.1 ?
    C6B C5B H5BA . . 119.1 ?
    N2B C6B C5B . . 120.09(9) ?
    N2B C6B C1B . . 124.48(9) ?
    C5B C6B C1B . . 115.42(9) ?
    N2B C7B C10B . . 115.50(9) ?
    N2B C7B C8B . . 118.69(9) ?
    C10B C7B C8B . . 88.50(8) ?
    N2B C7B H7BA . . 110.8 ?
    C10B C7B H7BA . . 110.8 ?
    C8B C7B H7BA . . 110.8 ?
    C9B C8B C7B . . 87.84(8) ?
    C9B C8B H8BA . . 114.0 ?
    C7B C8B H8BA . . 114.0 ?
    C9B C8B H8BB . . 114.0 ?
    C7B C8B H8BB . . 114.0 ?
    H8BA C8B H8BB . . 111.2 ?
    C10B C9B C8B . . 88.40(8) ?
    C10B C9B H9BA . . 113.9 ?
    C8B C9B H9BA . . 113.9 ?
    C10B C9B H9BB . . 113.9 ?
    C8B C9B H9BB . . 113.9 ?
    H9BA C9B H9BB . . 111.1 ?
    C7B C10B C9B . . 88.40(8) ?
    C7B C10B H10C . . 113.9 ?
    C9B C10B H10C . . 113.9 ?
    C7B C10B H10D . . 113.9 ?
    C9B C10B H10D . . 113.9 ?
    H10C C10B H10D . . 111.1 ?
    O1B C11B O2B . . 122.99(10) ?
    O1B C11B C3B . . 117.51(9) ?
    O2B C11B C3B . . 119.49(9) ?
loop_
    _geom_torsion_atom_site_label_1
    _geom_torsion_atom_site_label_2
    _geom_torsion_atom_site_label_3
    _geom_torsion_atom_site_label_4
    _geom_torsion_site_symmetry_1
    _geom_torsion_site_symmetry_2
    _geom_torsion_site_symmetry_3
    _geom_torsion_site_symmetry_4
    _geom_torsion
    _geom_torsion_publ_flag
    O3A N1A C1A C2A . . . . -7.97(15) ?
    O4A N1A C1A C2A . . . . 171.59(10) ?
    O3A N1A C1A C6A . . . . 170.85(10) ?
    O4A N1A C1A C6A . . . . -9.59(15) ?
    C6A C1A C2A C3A . . . . 0.82(16) ?
    N1A C1A C2A C3A . . . . 179.65(9) ?
    C1A C2A C3A C4A . . . . -1.57(15) ?
    C1A C2A C3A C11A . . . . 178.78(9) ?
    C2A C3A C4A C5A . . . . 0.59(15) ?
    C11A C3A C4A C5A . . . . -179.77(10) ?
    C3A C4A C5A C6A . . . . 1.17(16) ?
    C7A N2A C6A C1A . . . . -169.40(10) ?
    C7A N2A C6A C5A . . . . 10.71(16) ?
    C2A C1A C6A N2A . . . . -179.01(10) ?
    N1A C1A C6A N2A . . . . 2.23(16) ?
    C2A C1A C6A C5A . . . . 0.88(15) ?
    N1A C1A C6A C5A . . . . -177.88(9) ?
    C4A C5A C6A N2A . . . . 178.03(10) ?
    C4A C5A C6A C1A . . . . -1.86(15) ?
    C6A N2A C7A C10A . . . . -179.08(10) ?
    C6A N2A C7A C8A . . . . -75.85(14) ?
    N2A C7A C8A C9A . . . . -134.34(10) ?
    C10A C7A C8A C9A . . . . -17.43(9) ?
    C7A C8A C9A C10A . . . . 17.28(9) ?
    N2A C7A C10A C9A . . . . 139.60(9) ?
    C8A C7A C10A C9A . . . . 17.42(8) ?
    C8A C9A C10A C7A . . . . -17.43(9) ?
    C2A C3A C11A O1A . . . . -173.48(10) ?
    C4A C3A C11A O1A . . . . 6.87(16) ?
    C2A C3A C11A O2A . . . . 6.58(14) ?
    C4A C3A C11A O2A . . . . -173.06(10) ?
    O3B N1B C1B C2B . . . . 7.80(14) ?
    O4B N1B C1B C2B . . . . -172.39(10) ?
    O3B N1B C1B C6B . . . . -169.99(10) ?
    O4B N1B C1B C6B . . . . 9.82(15) ?
    C6B C1B C2B C3B . . . . -0.32(16) ?
    N1B C1B C2B C3B . . . . -178.10(9) ?
    C1B C2B C3B C4B . . . . 1.83(15) ?
    C1B C2B C3B C11B . . . . -179.98(10) ?
    C2B C3B C4B C5B . . . . -1.38(16) ?
    C11B C3B C4B C5B . . . . -179.61(10) ?
    C3B C4B C5B C6B . . . . -0.62(16) ?
    C7B N2B C6B C5B . . . . -9.26(16) ?
    C7B N2B C6B C1B . . . . 169.59(10) ?
    C4B C5B C6B N2B . . . . -179.01(10) ?
    C4B C5B C6B C1B . . . . 2.04(15) ?
    C2B C1B C6B N2B . . . . 179.51(10) ?
    N1B C1B C6B N2B . . . . -2.83(16) ?
    C2B C1B C6B C5B . . . . -1.59(15) ?
    N1B C1B C6B C5B . . . . 176.07(9) ?
    C6B N2B C7B C10B . . . . -175.71(10) ?
    C6B N2B C7B C8B . . . . -72.54(14) ?
    N2B C7B C8B C9B . . . . -138.08(10) ?
    C10B C7B C8B C9B . . . . -19.62(9) ?
    C7B C8B C9B C10B . . . . 19.55(9) ?
    N2B C7B C10B C9B . . . . 140.96(10) ?
    C8B C7B C10B C9B . . . . 19.66(9) ?
    C8B C9B C10B C7B . . . . -19.70(9) ?
    C2B C3B C11B O1B . . . . -179.36(10) ?
    C4B C3B C11B O1B . . . . -1.19(15) ?
    C2B C3B C11B O2B . . . . 0.37(16) ?
    C4B C3B C11B O2B . . . . 178.54(10) ?
loop_
    _geom_hbond_atom_site_label_D
    _geom_hbond_atom_site_label_H
    _geom_hbond_atom_site_label_A
    _geom_hbond_site_symmetry_A
    _geom_hbond_distance_DH
    _geom_hbond_distance_HA
    _geom_hbond_distance_DA
    _geom_hbond_angle_DHA
    _geom_hbond_publ_flag
    O2A H1OA O1B 1_564 0.81 1.76 2.5608(13) 166 yes
    O2B H1OB O1A 1_546 0.83 1.89 2.7118(12) 170 yes
    N2A H1NA O4A . 0.89(2) 1.93(2) 2.6332(13) 135.3(17) yes
    N2B H1NB O4B . 0.80(2) 2.05(2) 2.6432(13) 130.7(18) yes
    C8B H8BB O4A 2_566 0.97 2.54 3.4613(16) 158 yes
    C8B H8BA Cg1 2_666 0.97 2.83 3.4744(13) 124 yes
