# Supplementary material for: 4-Cyclo­butyl­amino-3-nitro­benzoic acid
Source: Acta Crystallogr Sect E Struct Rep Online. 2009 Jun 13;65(Pt 7):o1566–7. doi: 10.1107/S1600536809021412 (PMC2969240; doi:10.1107/S1600536809021412)
Supplement: Supplementary file 2 [file e-65-o1566-Isup2.hkl]

# 
# h,k,l, Fc-squared, Fo-squared, sigma(Fo-squared) and status flag 
# 
data_I
_shelx_title ' nb11_0m in P-1  (100K)' 
_shelx_refln_list_code          4 
_shelx_F_calc_maximum      225.06 
_exptl_crystal_F_000       496.00 
_reflns_d_resolution_high  0.6614 
 
loop_ 
 _symmetry_equiv_pos_as_xyz 
 'x, y, z' 
 '-x, -y, -z' 
 
_cell_length_a     9.8555 
_cell_length_b    10.5308 
_cell_length_c    10.9110 
_cell_angle_alpha  74.860 
_cell_angle_beta   78.265 
_cell_angle_gamma  84.826 
 
_shelx_F_squared_multiplier     1.000 
 
loop_ 
 _refln_index_h 
 _refln_index_k 
 _refln_index_l 
 _refln_F_squared_calc 
 _refln_F_squared_meas 
 _refln_F_squared_sigma 
 _refln_observed_status 
   2   0   0      835.34      918.09     13.40 o 
   3   0   0        1.12        3.44      0.70 o 
   4   0   0     1470.57     1604.75     19.28 o 
   5   0   0        3.62        0.31      0.31 o 
   6   0   0      336.91      324.45      4.95 o 
   7   0   0       32.62       37.76      1.96 o 
   8   0   0        5.19        4.23      1.04 o 
   9   0   0        1.38        1.91      0.99 o 
  10   0   0      139.56      125.54      3.37 o 
  11   0   0        4.37        4.56      3.26 o 
  12   0   0       14.57       13.82      2.23 o 
  13   0   0        0.05        1.60      1.78 o 
  14   0   0       11.73        8.79      2.28 o 
 -14   1   0       41.90       43.93      4.04 o 
 -13   1   0        5.65        5.48      2.03 o 
 -12   1   0        1.45        0.30      1.71 o 
 -11   1   0        7.75        7.31      1.80 o 
 -10   1   0       28.80       22.59      2.21 o 
  -9   1   0      107.23       95.78      2.83 o 
  -8   1   0      154.11      138.95      2.73 o 
  -7   1   0      116.79      101.42      1.92 o 
  -6   1   0       32.41       44.62      1.44 o 
  -5   1   0      799.39      901.66     11.11 o 
  -4   1   0     2612.81     2881.28     29.09 o 
  -3   1   0       61.57       59.41      1.63 o 
  -2   1   0     2244.93     2539.41     32.04 o 
  -1   1   0     3581.11     3926.87     68.22 o 
   0   1   0     1663.23     1758.05     36.77 o 
   1   1   0       81.06       78.06      1.13 o 
   2   1   0     6708.90     6416.24     74.79 o 
   3   1   0      291.39      320.67      5.11 o 
   4   1   0      348.78      266.24      3.80 o 
   5   1   0      360.42      414.04      5.57 o 
   6   1   0       56.23       59.92      1.51 o 
   7   1   0      344.40      345.11      5.09 o 
   8   1   0        0.15        0.19      0.86 o 
   9   1   0       89.63       76.79      2.45 o 
  10   1   0      411.79      353.22      7.35 o 
  11   1   0       11.85        7.94      1.70 o 
  12   1   0      135.33      126.04      4.72 o 
  13   1   0       47.81       57.44      3.52 o 
  14   1   0        0.29        4.20      2.35 o 
 -14   2   0       34.88       36.00      8.36 o 
 -13   2   0        6.21        2.55      2.23 o 
 -12   2   0      126.23      115.72      4.97 o 
 -11   2   0       98.21       86.76      3.42 o 
 -10   2   0       44.63       39.17      1.77 o 
  -9   2   0        4.22        2.76      0.94 o 
  -8   2   0       92.35       91.01      2.31 o 
  -7   2   0      118.10      119.70      3.65 o 
  -6   2   0      452.04      442.14      6.16 o 
  -5   2   0     1318.98     1378.99     16.70 o 
  -4   2   0        9.05        8.30      0.70 o 
  -3   2   0     1183.48     1317.61     16.30 o 
  -2   2   0      128.51      160.49      2.34 o 
  -1   2   0      512.79      569.91      6.68 o 
   0   2   0        1.31        1.76      0.40 o 
   1   2   0      595.90      574.13      6.20 o 
   2   2   0      436.77      430.83      5.00 o 
   3   2   0      736.28      665.98      8.92 o 
   4   2   0       22.19       21.23      1.23 o 
   5   2   0      554.47      538.90      7.53 o 
   6   2   0        2.94        6.29      0.52 o 
   7   2   0        1.70        3.32      0.58 o 
   8   2   0      148.03      124.78      2.77 o 
   9   2   0      103.63       90.92      2.58 o 
  10   2   0       32.28       33.67      2.04 o 
  11   2   0        5.44        8.94      1.69 o 
  12   2   0       38.58       40.92      2.85 o 
  13   2   0      118.22      125.74      4.81 o 
  14   2   0       50.28       50.20      3.38 o 
 -14   3   0       58.04       55.65      6.30 o 
 -13   3   0       30.08       38.03      6.73 o 
 -12   3   0        1.08        0.58      1.81 o 
 -11   3   0       23.33       19.19      1.47 o 
 -10   3   0        1.46        0.09      0.97 o 
  -9   3   0        9.35        6.93      1.09 o 
  -8   3   0       76.26       85.07      2.34 o 
  -7   3   0      100.57       94.71      2.42 o 
  -6   3   0      225.02      215.95      3.33 o 
  -5   3   0       11.77        9.92      0.81 o 
  -4   3   0      457.89      482.12      5.53 o 
  -3   3   0       82.99       92.67      1.32 o 
  -2   3   0     1433.66     1424.15     16.60 o 
  -1   3   0        1.24        0.16      0.32 o 
   0   3   0      876.41     1002.27     13.80 o 
   1   3   0      879.03      960.82     13.18 o 
   2   3   0      663.23      710.73      6.79 o 
   3   3   0     1382.29     1427.08     14.38 o 
   4   3   0     1289.07     1347.28     16.07 o 
   5   3   0        3.61        2.06      0.42 o 
   6   3   0      267.46      260.83      3.65 o 
   7   3   0      227.76      210.76      4.08 o 
   8   3   0     1605.80     1531.96     17.93 o 
   9   3   0      856.37      833.13     14.18 o 
  10   3   0       16.23       15.04      1.54 o 
  11   3   0        6.31        6.22      1.52 o 
  12   3   0      299.16      284.91      7.46 o 
  13   3   0       91.64       98.66      4.17 o 
  14   3   0        0.00       -1.29      1.62 o 
 -13   4   0       68.22       69.81      4.50 o 
 -12   4   0       19.78       20.04      2.15 o 
 -11   4   0       28.46       20.22      1.73 o 
 -10   4   0       12.35       11.07      2.00 o 
  -9   4   0       79.31       73.70      2.40 o 
  -8   4   0      211.52      208.42      3.98 o 
  -7   4   0      769.73      728.49      9.91 o 
  -6   4   0       96.45      100.14      2.25 o 
  -5   4   0       79.36       70.69      1.80 o 
  -4   4   0      129.87      164.94      2.30 o 
  -3   4   0        5.13       12.15      0.63 o 
  -2   4   0       71.40       72.02      1.31 o 
  -1   4   0      343.32      373.10      3.99 o 
   0   4   0      100.42      120.01      2.04 o 
   1   4   0      450.01      535.42      6.12 o 
   2   4   0     1202.06     1303.21     13.00 o 
   3   4   0      407.47      427.73      4.32 o 
   4   4   0      194.94      254.98      3.30 o 
   5   4   0     1137.45     1190.05     13.46 o 
   6   4   0      514.10      475.59      5.44 o 
   7   4   0      234.47      205.47      2.68 o 
   8   4   0     4573.73     4381.50     53.73 o 
   9   4   0      216.09      200.73      5.31 o 
  10   4   0       10.29       12.16      1.35 o 
  11   4   0        2.77        1.44      1.30 o 
  12   4   0        0.71       -0.17      1.60 o 
  13   4   0       76.01       81.87      4.41 o 
  14   4   0       64.91       63.09      3.89 o 
 -13   5   0        1.78        2.43      1.57 o 
 -12   5   0        0.96        0.49      1.27 o 
 -11   5   0       56.62       63.73      2.73 o 
 -10   5   0       49.30       49.66      2.55 o 
  -9   5   0        0.83       -0.38      1.06 o 
  -8   5   0       28.00       30.80      1.57 o 
  -7   5   0     1131.74     1102.93     12.97 o 
  -6   5   0      498.81      458.49      6.12 o 
  -5   5   0      154.19      171.59      2.88 o 
  -4   5   0        6.36        1.19      0.66 o 
  -3   5   0      140.00      140.86      1.77 o 
  -2   5   0     1388.68     1611.77     15.31 o 
  -1   5   0       49.19       37.06      0.83 o 
   0   5   0        8.04        9.87      0.57 o 
   1   5   0       10.55       16.64      0.77 o 
   2   5   0        3.44        5.58      0.59 o 
   3   5   0      227.06      244.72      2.89 o 
   4   5   0      843.87      860.61      9.82 o 
   5   5   0      702.91      689.30      7.73 o 
   6   5   0       53.22       54.70      1.63 o 
   7   5   0     1201.77     1114.31     16.31 o 
   8   5   0       26.18       24.16      1.82 o 
   9   5   0        5.88        4.78      1.27 o 
  10   5   0       74.26       82.30      3.20 o 
  11   5   0        0.00       -0.17      1.43 o 
  12   5   0       16.03       20.95      2.40 o 
  13   5   0       41.94       45.69      3.49 o 
 -13   6   0        7.82        1.35      1.59 o 
 -12   6   0       70.33       77.81      4.36 o 
 -11   6   0      101.96       97.50      3.86 o 
 -10   6   0      128.63      126.17      3.73 o 
  -9   6   0       11.55       13.32      1.47 o 
  -8   6   0      166.68      157.11      3.27 o 
  -7   6   0      292.61      273.01      4.41 o 
  -6   6   0      319.84      321.49      4.81 o 
  -5   6   0       28.33       35.83      1.37 o 
  -4   6   0      457.10      491.92      5.38 o 
  -3   6   0       22.95       35.24      0.98 o 
  -2   6   0       59.62       51.43      1.08 o 
  -1   6   0        3.42        2.60      0.41 o 
   0   6   0      190.13      184.27      3.77 o 
   1   6   0      631.90      632.43      7.44 o 
   2   6   0       84.36       74.11      1.56 o 
   3   6   0        0.38        0.76      0.58 o 
   4   6   0      276.39      260.73      3.73 o 
   5   6   0      163.73      162.17      3.25 o 
   6   6   0       88.89      112.32      2.61 o 
   7   6   0       12.25       12.66      1.38 o 
   8   6   0       77.81       60.86      3.09 o 
   9   6   0       11.28       12.54      1.66 o 
  10   6   0        1.34       -0.11      1.37 o 
  11   6   0        3.58        6.76      1.72 o 
  12   6   0       27.29       32.92      2.75 o 
  13   6   0        5.51        8.93      1.95 o 
 -12   7   0       18.30       18.83      2.32 o 
 -11   7   0       43.56       50.51      3.13 o 
 -10   7   0       50.90       49.34      2.35 o 
  -9   7   0      214.07      210.68      4.37 o 
  -8   7   0      113.31      108.89      2.81 o 
  -7   7   0       12.66       14.10      1.33 o 
  -6   7   0        4.96        4.81      1.06 o 
  -5   7   0       57.33       55.87      1.78 o 
  -4   7   0       10.33        7.15      0.90 o 
  -3   7   0       32.39       42.07      1.56 o 
  -2   7   0        3.13        2.48      0.51 o 
  -1   7   0      192.63      174.41      2.21 o 
   0   7   0        2.50        0.96      0.76 o 
   1   7   0      644.44      572.79      6.42 o 
   2   7   0       84.87       78.41      2.77 o 
   3   7   0      223.47      225.22      3.74 o 
   4   7   0       88.14       97.96      2.13 o 
   5   7   0       87.45       67.13      2.21 o 
   6   7   0      226.72      173.81      4.24 o 
   7   7   0      167.39      134.94      5.10 o 
   8   7   0       18.26       24.33      2.29 o 
   9   7   0        2.40        4.98      1.55 o 
  10   7   0      391.24      395.61     11.16 o 
  11   7   0       40.50       44.08      3.15 o 
  12   7   0        0.02       -0.17      1.55 o 
  13   7   0       87.69      105.34      4.64 o 
 -12   8   0        2.42        4.50      2.27 o 
 -11   8   0      145.28      139.74      4.25 o 
 -10   8   0       24.95       28.68      2.45 o 
  -9   8   0        4.16        1.73      1.36 o 
  -8   8   0       13.22        9.11      1.42 o 
  -7   8   0       13.56       14.46      1.85 o 
  -6   8   0     1145.55     1025.86     13.41 o 
  -5   8   0      104.71       79.68      2.40 o 
  -4   8   0       32.74       32.38      1.49 o 
  -3   8   0        4.93        0.49      0.82 o 
  -2   8   0        0.41        1.66      0.98 o 
  -1   8   0      625.11      587.76      6.97 o 
   0   8   0      122.84      123.86      2.80 o 
   1   8   0     2341.21     2302.64     27.48 o 
   2   8   0      966.25      935.19     12.42 o 
   3   8   0      102.33       98.02      2.44 o 
   4   8   0       20.63       15.04      1.16 o 
   5   8   0        5.47        2.42      1.48 o 
   6   8   0       31.25       23.82      2.63 o 
   7   8   0       85.56       75.97      4.01 o 
   8   8   0       15.03       17.40      2.29 o 
   9   8   0       48.08       46.66      3.26 o 
  10   8   0        3.47        4.69      1.83 o 
  11   8   0        0.42        0.86      1.66 o 
  12   8   0       70.01       75.69      3.89 o 
 -11   9   0        4.49        3.42      2.29 o 
 -10   9   0        9.27       10.14      2.22 o 
  -9   9   0        5.14        5.15      1.95 o 
  -8   9   0      100.26       96.95      3.45 o 
  -7   9   0       41.29       34.93      2.20 o 
  -6   9   0       69.70       68.92      2.41 o 
  -5   9   0       24.55       18.30      1.47 o 
  -4   9   0        7.28        9.27      1.14 o 
  -3   9   0      628.38      549.21      8.70 o 
  -2   9   0      129.87      107.20      2.48 o 
  -1   9   0      217.88      199.52      3.92 o 
   0   9   0      587.80      545.27      7.34 o 
   1   9   0     1571.50     1548.95     18.02 o 
   2   9   0      232.88      215.34      4.05 o 
   3   9   0       77.51       70.13      2.37 o 
   4   9   0       20.06       32.42      1.64 o 
   5   9   0      387.07      342.93     10.93 o 
   6   9   0       39.02       39.79      3.38 o 
   7   9   0       61.50       73.22      4.24 o 
   8   9   0       12.50       17.23      2.52 o 
   9   9   0        0.27        1.66      1.77 o 
  10   9   0       91.10      101.74      4.92 o 
  11   9   0       37.22       36.87      3.21 o 
  12   9   0       15.55       17.40      2.35 o 
 -10  10   0        1.25        0.39      1.98 o 
  -9  10   0       76.97       80.99      4.81 o 
  -8  10   0        3.65        3.27      1.83 o 
  -7  10   0        5.63        4.53      1.30 o 
  -6  10   0       74.91       64.68      2.75 o 
  -5  10   0        0.13        2.71      1.63 o 
  -4  10   0       88.77       90.66      3.50 o 
  -3  10   0        3.60        2.99      1.31 o 
  -2  10   0        0.82        0.82      1.04 o 
  -1  10   0      148.78      128.67      3.20 o 
   0  10   0       10.85       11.65      1.24 o 
   1  10   0       17.29       16.70      1.30 o 
   2  10   0        3.58        6.26      1.31 o 
   3  10   0        0.22       -0.02      1.14 o 
   4  10   0      120.16      107.81      5.02 o 
   5  10   0       45.40       47.12      4.01 o 
   6  10   0       14.20        9.85      2.46 o 
   7  10   0       48.44       40.48      3.61 o 
   8  10   0       54.12       59.83      4.29 o 
   9  10   0       15.32       21.30      2.98 o 
  10  10   0      266.87      291.58      9.79 o 
  11  10   0       39.61       42.37      3.44 o 
  -9  11   0       10.24        8.02      2.63 o 
  -8  11   0        3.62        2.39      3.03 o 
  -7  11   0       58.48       58.61      3.08 o 
  -6  11   0        0.09       -1.26      1.72 o 
  -5  11   0       58.06       53.70      3.05 o 
  -4  11   0       42.12       39.49      2.27 o 
  -3  11   0      158.84      145.88      3.76 o 
  -2  11   0       23.91       22.86      2.86 o 
  -1  11   0        2.20       -0.22      1.27 o 
   0  11   0       94.18       95.88      3.09 o 
   1  11   0       12.04       14.96      1.85 o 
   2  11   0        3.28        2.24      1.37 o 
   3  11   0       13.05       13.22      1.64 o 
   4  11   0        2.09        2.41      1.32 o 
   5  11   0        9.11        2.69      2.40 o 
   6  11   0       14.40       15.74      3.09 o 
   7  11   0       19.56       19.52      3.15 o 
   8  11   0       73.69       79.87      5.15 o 
   9  11   0      141.17      154.46      6.98 o 
  10  11   0      126.42      134.14      6.30 o 
  -8  12   0       22.73       21.68      3.21 o 
  -7  12   0       68.81       75.46      6.53 o 
  -6  12   0        0.39        0.77      2.23 o 
  -5  12   0       30.43       31.17      3.01 o 
  -4  12   0        7.75        6.32      1.67 o 
  -3  12   0       43.27       43.74      2.96 o 
  -2  12   0      162.89      164.23      5.04 o 
  -1  12   0       24.99       21.87      1.97 o 
   0  12   0        0.20        1.26      1.34 o 
   1  12   0       15.97       18.04      3.05 o 
   2  12   0      356.81      381.48      8.40 o 
   3  12   0      173.52      204.80      5.92 o 
   4  12   0       11.99       11.68      1.78 o 
   5  12   0      146.16      163.91      7.90 o 
   6  12   0        4.62        4.18      2.63 o 
   7  12   0      295.68      303.26     11.11 o 
   8  12   0        0.01       -0.29      2.35 o 
   9  12   0      235.76      242.46      9.45 o 
  -7  13   0       12.36       19.01      4.24 o 
  -6  13   0      194.77      198.18      6.37 o 
  -5  13   0       57.53       69.88      5.50 o 
  -4  13   0      281.72      281.50     13.80 o 
  -3  13   0       13.14       12.23      2.69 o 
  -2  13   0       37.90       43.56      4.14 o 
  -1  13   0      158.17      151.72      6.70 o 
   0  13   0        0.06       -0.01      1.46 o 
   1  13   0      200.10      205.59      5.70 o 
   2  13   0      181.81      181.00      6.93 o 
   3  13   0       97.18      101.49      4.25 o 
   4  13   0       71.92       76.20      3.41 o 
   5  13   0      102.17      119.60      7.04 o 
   6  13   0        8.24       11.85      3.38 o 
   7  13   0      234.39      234.90      9.90 o 
   8  13   0      206.28      212.00      9.16 o 
  -5  14   0       57.08       69.56      6.35 o 
  -4  14   0        0.64        0.18      2.89 o 
  -3  14   0        8.39        9.46      2.79 o 
  -2  14   0       55.16       58.63     16.63 o 
  -1  14   0       24.04       24.81      4.87 o 
   0  14   0        0.26       -1.84      1.61 o 
   1  14   0        1.93        0.29      2.02 o 
   2  14   0        1.19       -1.15      1.89 o 
   3  14   0       16.59       20.48      2.52 o 
   4  14   0       74.78       73.43      3.33 o 
   5  14   0       25.96       30.17      4.52 o 
   6  14   0       12.17       13.97      3.66 o 
  -2  15   0        6.21        5.65      3.29 o 
  -1  15   0       27.73       24.13      3.72 o 
   0  15   0        9.19        6.05      2.63 o 
   1  15   0        0.79       -1.98      2.06 o 
   2  15   0       14.63       14.76      2.64 o 
   3  15   0       33.62       45.72      3.19 o 
  -1 -15   1        8.19        5.14      2.34 o 
   0 -15   1        4.81        6.08      4.27 o 
   1 -15   1        0.10       -2.65      2.23 o 
  -5 -14   1       30.08       39.33      4.98 o 
  -4 -14   1       15.80       15.29      3.89 o 
  -3 -14   1        0.30       -1.47      1.64 o 
  -2 -14   1        6.69        7.47      2.21 o 
  -1 -14   1        1.50        0.47      2.29 o 
   0 -14   1       14.32       17.03      2.35 o 
   1 -14   1        0.20        0.42      2.23 o 
   2 -14   1        9.69        8.72      2.73 o 
   3 -14   1       83.91       83.73      4.96 o 
   4 -14   1        0.40        0.16      2.37 o 
   5 -14   1        6.01       -0.34      3.26 o 
  -7 -13   1      331.44      333.43     12.31 o 
  -6 -13   1       97.53      113.19      6.87 o 
  -5 -13   1      190.21      193.39      9.16 o 
  -4 -13   1       23.71       26.11      4.24 o 
  -3 -13   1        9.58       15.33      2.14 o 
  -2 -13   1        0.56       -0.32      2.18 o 
  -1 -13   1       16.18       20.31      2.34 o 
   0 -13   1       33.42       31.98      2.36 o 
   1 -13   1       44.01       55.61      2.87 o 
   2 -13   1        3.07        0.63      1.90 o 
   3 -13   1       29.71       34.55      3.49 o 
   4 -13   1       31.65       39.69      3.65 o 
   5 -13   1      226.72      208.17      9.79 o 
   6 -13   1       33.75       38.31      3.20 o 
   7 -13   1       53.47       60.71      3.85 o 
  -9 -12   1       41.74       49.87      4.35 o 
  -8 -12   1      283.62      302.86     10.93 o 
  -7 -12   1        2.70        0.80      2.69 o 
  -6 -12   1       43.59       53.64      4.92 o 
  -5 -12   1       39.31       49.98      4.69 o 
  -4 -12   1       66.28       67.61      5.55 o 
  -3 -12   1       24.03       24.20      2.32 o 
  -2 -12   1       36.67       38.93      2.56 o 
  -1 -12   1       26.95       28.57      2.41 o 
   0 -12   1       63.71       73.62      2.97 o 
   1 -12   1      195.35      207.64      5.55 o 
   2 -12   1       29.43       29.30      2.63 o 
   3 -12   1       14.54       14.48      2.29 o 
   4 -12   1       27.40       27.78      2.67 o 
   5 -12   1      108.08      117.25      4.81 o 
   6 -12   1        4.83        0.13      2.29 o 
   7 -12   1       50.26       49.84      4.61 o 
   8 -12   1       71.71       75.34      6.53 o 
 -10 -11   1        6.05        6.70      2.23 o 
  -9 -11   1        1.57        3.84      2.23 o 
  -8 -11   1       48.23       61.14      4.64 o 
  -7 -11   1       42.61       43.00      4.01 o 
  -6 -11   1        3.74        3.32      2.58 o 
  -5 -11   1        8.94        6.07      2.63 o 
  -4 -11   1      175.97      208.19      5.21 o 
  -3 -11   1        2.18        2.23      1.26 o 
  -2 -11   1       18.08       16.33      3.37 o 
  -1 -11   1        8.94        8.03      1.69 o 
   0 -11   1      129.82      127.42      5.59 o 
   1 -11   1       50.32       51.95      2.49 o 
   2 -11   1       10.90       11.79      1.72 o 
   3 -11   1       18.68       22.55      1.73 o 
   4 -11   1       66.93       64.01      2.73 o 
   5 -11   1       81.01       81.14      6.22 o 
   6 -11   1       12.07       10.71      2.07 o 
   7 -11   1       44.72       50.22      3.42 o 
   8 -11   1        0.42        0.75      2.27 o 
   9 -11   1        0.24        0.08      2.28 o 
 -11 -10   1       24.22       31.60      2.86 o 
 -10 -10   1       29.29       36.07      3.21 o 
  -9 -10   1       45.86       47.63      3.89 o 
  -8 -10   1        2.88        0.17      2.00 o 
  -7 -10   1       92.13       88.85      5.04 o 
  -6 -10   1       44.95       43.57      3.89 o 
  -5 -10   1      195.97      199.35      7.90 o 
  -4 -10   1        0.58        2.34      1.14 o 
  -3 -10   1        0.01        0.65      1.12 o 
  -2 -10   1       43.95       48.31      2.46 o 
  -1 -10   1      116.86      108.84      3.54 o 
   0 -10   1      203.79      205.41      3.82 o 
   1 -10   1       24.60       25.13      1.75 o 
   2 -10   1      577.98      529.07     11.75 o 
   3 -10   1      114.80      110.10      3.15 o 
   4 -10   1       52.82       47.68      2.61 o 
   5 -10   1      282.37      261.52      6.23 o 
   6 -10   1        0.28        0.94      1.64 o 
   7 -10   1        3.90        2.74      1.33 o 
   8 -10   1       76.76       81.61      3.75 o 
   9 -10   1       37.93       38.16      2.96 o 
  10 -10   1       20.91       21.88      2.69 o 
 -10  -9   1        0.64       -0.46      1.72 o 
  -9  -9   1        0.22       -1.32      1.72 o 
  -8  -9   1       87.93       88.62      4.58 o 
  -7  -9   1        2.36       -0.29      1.83 o 
  -6  -9   1       56.52       47.35      3.72 o 
  -5  -9   1      138.56      115.56      3.73 o 
  -4  -9   1        0.71        2.54      1.31 o 
  -3  -9   1      277.69      220.12      5.30 o 
  -2  -9   1        4.60        2.69      0.96 o 
  -1  -9   1        5.62        7.45      1.17 o 
   0  -9   1       70.03       59.43      2.03 o 
   1  -9   1     1699.15     1639.10     19.19 o 
   2  -9   1      223.96      223.27      3.75 o 
   3  -9   1      324.08      289.87      4.84 o 
   4  -9   1       45.72       52.93      2.87 o 
   5  -9   1       44.28       33.93      1.79 o 
   6  -9   1       78.06       79.21      2.58 o 
   7  -9   1       51.59       56.47      2.31 o 
   8  -9   1        5.75        4.49      1.60 o 
   9  -9   1       36.95       31.86      2.76 o 
  10  -9   1       14.09       10.85      2.30 o 
  11  -9   1        2.37        0.83      1.95 o 
 -10  -8   1      135.86      136.49      5.21 o 
  -9  -8   1      113.48      112.44      4.81 o 
  -8  -8   1       17.95       20.95      2.35 o 
  -7  -8   1        8.06        9.68      1.95 o 
  -6  -8   1      210.52      203.99      6.00 o 
  -5  -8   1      361.24      266.14      6.26 o 
  -4  -8   1      720.22      581.86      9.80 o 
  -3  -8   1      329.82      322.52      5.20 o 
  -2  -8   1       41.31       39.29      1.76 o 
  -1  -8   1      151.30      127.46      2.95 o 
   0  -8   1     1644.10     1628.62     18.76 o 
   1  -8   1      197.12      201.79      3.62 o 
   2  -8   1      378.09      360.95      5.12 o 
   3  -8   1       80.93       73.93      2.09 o 
   4  -8   1      165.32      156.42      3.30 o 
   5  -8   1        9.84       10.39      1.78 o 
   6  -8   1       10.30        9.88      1.32 o 
   7  -8   1        9.62        5.63      1.23 o 
   8  -8   1       32.47       27.30      2.10 o 
   9  -8   1       86.32       81.77      3.28 o 
  10  -8   1       13.33        9.36      2.16 o 
  11  -8   1        7.15        6.63      2.12 o 
  12  -8   1       23.14       26.24      2.79 o 
  -9  -7   1       71.20       77.29      3.55 o 
  -8  -7   1       40.96       48.34      2.39 o 
  -7  -7   1        7.26        5.32      1.60 o 
  -6  -7   1      449.34      348.50      6.98 o 
  -5  -7   1       97.60       80.11      2.67 o 
  -4  -7   1       58.95       58.07      2.16 o 
  -3  -7   1        3.35        1.86      0.78 o 
  -2  -7   1      414.03      400.69      5.52 o 
  -1  -7   1      357.94      349.26      4.55 o 
   0  -7   1       33.75       29.50      1.46 o 
   1  -7   1      354.80      359.11      4.57 o 
   2  -7   1      136.63      131.52      1.98 o 
   3  -7   1        1.05        1.37      0.74 o 
   4  -7   1       79.95       66.24      1.86 o 
   5  -7   1       17.97        8.58      1.00 o 
   6  -7   1        7.80        5.56      1.20 o 
   7  -7   1       65.94       69.74      2.94 o 
   8  -7   1      135.43      130.75      3.59 o 
   9  -7   1        9.62        9.58      1.50 o 
  10  -7   1        1.06        1.13      1.32 o 
  11  -7   1       54.63       51.41      2.77 o 
  12  -7   1       74.55       68.81      3.67 o 
  -8  -6   1       30.36       27.50      1.87 o 
  -7  -6   1        0.75        0.41      0.83 o 
  -6  -6   1      100.72       89.90      2.19 o 
  -5  -6   1        0.62        0.60      0.71 o 
  -4  -6   1       31.64       35.11      1.32 o 
  -3  -6   1     1016.68     1074.65     11.26 o 
  -2  -6   1      119.57      130.33      2.36 o 
  -1  -6   1        2.67        1.68      0.57 o 
   0  -6   1      281.22      321.57      5.77 o 
   1  -6   1        4.94        6.34      0.47 o 
   2  -6   1      336.82      292.81      3.04 o 
   3  -6   1      892.60      938.80      7.91 o 
   4  -6   1      124.30      121.96      2.01 o 
   5  -6   1       36.77       31.68      1.27 o 
   6  -6   1       14.03       15.34      1.10 o 
   7  -6   1      277.40      271.35      4.41 o 
   8  -6   1      197.95      195.63      3.73 o 
   9  -6   1      103.07       88.43      2.77 o 
  10  -6   1       45.24       46.28      2.22 o 
  11  -6   1        0.01       -0.84      1.37 o 
  12  -6   1        6.59        5.12      1.85 o 
  13  -6   1      125.19      125.36      5.38 o 
  -9  -5   1       18.05       28.51      4.01 o 
  -8  -5   1       11.83        8.08      1.54 o 
  -7  -5   1      194.41      195.24      3.46 o 
  -6  -5   1       16.02       19.20      0.98 o 
  -5  -5   1       10.11       12.73      0.72 o 
  -4  -5   1     1194.10     1311.00     14.62 o 
  -3  -5   1      276.94      278.54      3.81 o 
  -2  -5   1       68.12       74.59      1.55 o 
  -1  -5   1      139.69      141.17      2.21 o 
   0  -5   1       45.47       65.19      1.44 o 
   1  -5   1       89.43       72.52      1.09 o 
   2  -5   1     2488.40     2677.70     22.07 o 
   3  -5   1      346.18      402.45      3.74 o 
   4  -5   1       21.36       24.82      0.96 o 
   5  -5   1       16.13       19.81      1.00 o 
   6  -5   1      331.20      321.31      4.24 o 
   7  -5   1      199.09      197.69      3.54 o 
   8  -5   1       14.02       16.00      1.32 o 
   9  -5   1      567.01      556.43      8.42 o 
  10  -5   1      127.13      115.46      4.42 o 
  11  -5   1       62.22       65.45      2.84 o 
  12  -5   1        2.31        1.77      1.44 o 
  13  -5   1       20.00       22.63      2.21 o 
 -13  -4   1       48.95       59.83      3.49 o 
 -12  -4   1        2.24        3.09      1.49 o 
 -11  -4   1      118.14      122.57      7.79 o 
 -10  -4   1       52.66       51.31      3.61 o 
  -8  -4   1      111.36      101.68      3.14 o 
  -7  -4   1      228.14      227.29      3.79 o 
  -6  -4   1        0.03       -0.03      0.55 o 
  -5  -4   1      166.86      165.09      3.08 o 
  -4  -4   1      501.58      528.74      6.30 o 
  -3  -4   1      141.97      156.73      2.36 o 
  -2  -4   1     1440.25     1553.02     14.58 o 
  -1  -4   1     2581.59     2827.51     29.90 o 
   0  -4   1      712.19      818.03      9.16 o 
   1  -4   1      124.97      122.40      1.45 o 
   2  -4   1     1894.96     2188.77     20.79 o 
   3  -4   1     2707.42     3344.99     27.40 o 
   4  -4   1      610.57      668.38      6.94 o 
   5  -4   1       86.29       86.18      1.80 o 
   6  -4   1      490.54      485.27      6.30 o 
   7  -4   1      140.90      146.61      2.90 o 
   8  -4   1      455.51      447.83      6.15 o 
   9  -4   1      335.54      324.98      5.55 o 
  10  -4   1      109.64      104.24      3.18 o 
  11  -4   1        3.66        0.56      1.48 o 
  12  -4   1        6.24        2.19      1.50 o 
  13  -4   1       15.92       14.56      1.76 o 
  14  -4   1        0.67       -1.27      2.08 o 
 -14  -3   1        3.50        1.90      4.15 o 
 -13  -3   1       58.11       58.96      3.20 o 
 -12  -3   1        4.70        6.67      1.55 o 
 -11  -3   1        1.84        1.07      1.55 o 
 -10  -3   1      491.73      487.11     12.57 o 
  -9  -3   1       22.58       23.46      1.22 o 
  -8  -3   1        3.38        4.64      0.87 o 
  -7  -3   1        8.10       10.84      0.93 o 
  -6  -3   1       48.15       34.56      1.40 o 
  -5  -3   1      109.29      123.23      2.25 o 
  -4  -3   1       14.38       14.22      0.72 o 
  -3  -3   1       20.71       27.08      1.05 o 
  -2  -3   1      760.23      699.56      9.10 o 
  -1  -3   1     2293.31     2500.98     23.35 o 
   0  -3   1      580.65      655.18      7.66 o 
   1  -3   1      186.54      222.47      4.15 o 
   2  -3   1      765.72      825.14      8.64 o 
   3  -3   1       95.15      132.84      1.72 o 
   4  -3   1       48.37       52.54      1.28 o 
   5  -3   1     1077.70     1081.33     12.21 o 
   6  -3   1      128.97      108.63      2.33 o 
   7  -3   1        0.01       -0.50      0.80 o 
   8  -3   1      428.07      413.41      6.30 o 
   9  -3   1       98.57       90.08      2.53 o 
  10  -3   1       82.56       78.84      3.02 o 
  11  -3   1        1.57        1.51      1.11 o 
  12  -3   1       16.46       18.28      1.74 o 
  13  -3   1        0.24       -1.01      2.49 o 
  14  -3   1        1.53       -1.27      2.01 o 
 -14  -2   1       29.41       28.47      2.66 o 
 -13  -2   1      100.90      107.49      4.38 o 
 -12  -2   1        0.07       -0.82      1.45 o 
 -11  -2   1       66.92       65.71      3.05 o 
 -10  -2   1       27.40       25.17      1.73 o 
  -9  -2   1       12.66       12.95      1.22 o 
  -8  -2   1      576.90      538.48      7.10 o 
  -7  -2   1      133.64      121.65      2.78 o 
  -6  -2   1      335.37      331.28      5.25 o 
  -5  -2   1      140.71      149.22      3.19 o 
  -4  -2   1       68.40       62.85      1.53 o 
  -3  -2   1     1355.94     1198.01     15.79 o 
  -2  -2   1      579.30      549.96      6.75 o 
  -1  -2   1       56.15       51.00      1.03 o 
   0  -2   1     2353.64     2417.45     27.12 o 
   1  -2   1     1622.79     1823.53     21.92 o 
   2  -2   1     1889.98     1896.11     22.09 o 
   3  -2   1       23.46       17.97      1.28 o 
   4  -2   1      187.90      183.77      2.78 o 
   5  -2   1      455.18      474.53      6.41 o 
   6  -2   1        0.04       -0.81      0.69 o 
   7  -2   1        0.55        1.10      0.84 o 
   8  -2   1       25.99       21.09      1.45 o 
   9  -2   1        4.96        3.61      0.95 o 
  10  -2   1        9.77        8.65      1.19 o 
  11  -2   1      253.37      224.16      4.96 o 
  12  -2   1        0.86       -1.53      2.38 o 
  13  -2   1        2.17        0.44      1.95 o 
  14  -2   1       52.85       56.77      4.12 o 
 -14  -1   1       36.39       42.81      3.22 o 
 -13  -1   1       32.54       35.79      3.86 o 
 -12  -1   1      117.80      109.34      4.35 o 
 -11  -1   1       27.40       32.38      2.63 o 
 -10  -1   1        0.18       -0.42      0.91 o 
  -9  -1   1       15.16        9.04      1.14 o 
  -8  -1   1      210.72      180.32      3.64 o 
  -7  -1   1       39.19       27.45      1.55 o 
  -6  -1   1       40.66       37.53      1.36 o 
  -5  -1   1      881.50      924.52     13.74 o 
  -4  -1   1     1277.36     1464.95     35.29 o 
  -3  -1   1       53.48       93.84      1.76 o 
  -2  -1   1      335.92      358.62      7.60 o 
  -1  -1   1      290.68      292.09      5.41 o 
   0  -1   1       99.03       94.60      1.23 o 
   1  -1   1       39.51       39.97      0.90 o 
   2  -1   1     5461.16     6301.07     81.86 o 
   3  -1   1     3572.91     4282.94     77.50 o 
   4  -1   1     4224.30     4759.59     52.38 o 
   5  -1   1       29.10       32.95      1.27 o 
   6  -1   1       35.50       42.66      1.66 o 
   7  -1   1        5.20        3.89      0.92 o 
   8  -1   1       22.79       27.31      1.59 o 
   9  -1   1        0.05       -1.00      0.73 o 
  10  -1   1      516.10      479.17      6.98 o 
  11  -1   1        0.02        1.88      1.57 o 
  12  -1   1       20.02       16.60      3.49 o 
  13  -1   1       19.94       23.38      3.06 o 
  14  -1   1      102.18      102.73      5.09 o 
 -14   0   1       18.62       24.27      2.75 o 
 -13   0   1        0.00        2.46      1.81 o 
 -12   0   1       86.01       78.83      4.12 o 
 -11   0   1       90.05       73.54      3.45 o 
 -10   0   1       40.81       31.29      2.30 o 
  -9   0   1       90.14       69.16      2.33 o 
  -8   0   1       28.84       18.78      1.36 o 
  -7   0   1      116.54       97.08      3.08 o 
  -6   0   1       86.28      104.41      2.02 o 
  -5   0   1     3068.05     3211.05     35.52 o 
  -4   0   1     1510.20     1541.80     16.79 o 
  -3   0   1       22.27       28.56      0.92 o 
  -2   0   1     1925.75     1882.77     34.83 o 
  -1   0   1      142.80      112.37      2.30 o 
   0   0   1      220.60      228.86      5.48 o 
   1   0   1      959.54     1030.54     36.33 o 
   2   0   1     3634.50     4175.06     59.41 o 
   3   0   1      210.60      218.19      4.36 o 
   4   0   1       77.74       84.97      1.55 o 
   5   0   1       14.57       21.10      0.94 o 
   6   0   1      821.83      880.52     10.95 o 
   7   0   1      159.47      188.21      2.78 o 
   8   0   1      132.11      140.52      2.35 o 
   9   0   1        0.07        0.06      0.96 o 
  10   0   1       40.20       30.40      2.50 o 
  11   0   1       40.88       37.24      2.76 o 
  12   0   1      135.60      119.61      4.79 o 
  13   0   1        0.02       -1.07      1.68 o 
  14   0   1        2.57        0.21      1.83 o 
 -14   1   1       12.76       14.09      4.24 o 
 -13   1   1        4.91        3.93      1.93 o 
 -12   1   1        7.54        5.36      1.90 o 
 -11   1   1        8.24        5.01      1.60 o 
 -10   1   1        9.21        7.60      1.45 o 
  -9   1   1        0.13        2.67      1.04 o 
  -8   1   1       13.63        8.30      1.16 o 
  -7   1   1       26.47       18.95      1.83 o 
  -6   1   1       61.21       53.80      1.18 o 
  -5   1   1     1273.07     1428.25     15.87 o 
  -4   1   1       97.48      101.31      1.68 o 
  -3   1   1        0.12        0.07      0.29 o 
  -2   1   1     3248.44     3352.34     62.30 o 
  -1   1   1     5033.29     5154.09    123.82 o 
   0   1   1      422.97      425.60      9.19 o 
   1   1   1      674.45      713.95     12.66 o 
   2   1   1     4271.98     4542.47     88.52 o 
   3   1   1      851.55      778.60     24.38 o 
   4   1   1       53.12       39.63      0.90 o 
   5   1   1      179.34      208.14      2.86 o 
   6   1   1      237.30      237.37      2.92 o 
   7   1   1      329.78      325.20      5.08 o 
   8   1   1        0.95        1.79      0.90 o 
   9   1   1       54.54       58.51      2.21 o 
  10   1   1      306.70      278.65      6.30 o 
  11   1   1        2.17        3.65      1.60 o 
  12   1   1        7.55        3.81      2.15 o 
  13   1   1       33.14       36.91      2.98 o 
  14   1   1       38.03       46.05      3.39 o 
 -14   2   1        0.02        1.60      2.14 o 
 -13   2   1       31.66       37.96      5.01 o 
 -12   2   1        0.67       -2.32      1.70 o 
 -11   2   1        7.27        5.54      1.53 o 
 -10   2   1       43.98       36.54      4.11 o 
  -9   2   1      175.40      131.49      3.47 o 
  -8   2   1       17.75       22.40      1.22 o 
  -7   2   1        0.82       -1.41      1.16 o 
  -6   2   1      156.08      143.75      2.68 o 
  -5   2   1      137.19      146.23      2.40 o 
  -4   2   1       14.60       11.92      0.69 o 
  -3   2   1     2121.27     2324.57     30.04 o 
  -2   2   1      571.63      600.26     10.32 o 
  -1   2   1     1114.89     1191.57     21.36 o 
   0   2   1     1341.50     1464.29     19.21 o 
   1   2   1      590.14      562.16      6.04 o 
   2   2   1      997.78      978.44     10.77 o 
   3   2   1        6.97        5.08      0.31 o 
   4   2   1      139.84      133.54      1.81 o 
   5   2   1       83.65       83.20      1.72 o 
   6   2   1       10.08       11.97      0.69 o 
   7   2   1      841.24      804.58     10.79 o 
   8   2   1      181.96      158.83      3.20 o 
   9   2   1      157.16      154.99      4.07 o 
  10   2   1        7.60        7.03      1.42 o 
  11   2   1       41.57       36.27      3.49 o 
  12   2   1       90.27       74.64      3.69 o 
  13   2   1       15.21       20.43      2.41 o 
  14   2   1        7.83        9.20      2.15 o 
 -14   3   1        0.64        4.64      2.36 o 
 -13   3   1        0.20        0.92      2.10 o 
 -12   3   1       10.43        8.70      1.87 o 
 -11   3   1       35.61       32.25      2.45 o 
 -10   3   1      175.93      160.31      3.53 o 
  -9   3   1       97.00       94.27      2.46 o 
  -8   3   1      137.55      140.57      2.98 o 
  -7   3   1       64.35       61.16      2.76 o 
  -6   3   1       71.30       66.61      1.94 o 
  -5   3   1      293.53      277.29      3.91 o 
  -4   3   1      474.42      533.56      6.51 o 
  -3   3   1       50.65       59.89      1.76 o 
  -2   3   1       34.26       41.27      1.18 o 
  -1   3   1        9.19        4.53      0.41 o 
   0   3   1      657.80      699.19      7.88 o 
   1   3   1      146.07      174.17      2.30 o 
   2   3   1      160.42      184.68      2.62 o 
   3   3   1      332.93      344.42      3.94 o 
   4   3   1     3130.79     3321.31     35.06 o 
   5   3   1      249.50      319.50      4.53 o 
   6   3   1      131.24      106.37      1.76 o 
   7   3   1      137.33      132.30      2.55 o 
   8   3   1      841.31      771.15     10.53 o 
   9   3   1     1006.53      963.23     16.21 o 
  10   3   1       94.52       95.37      3.25 o 
  11   3   1        0.80       -0.55      1.27 o 
  12   3   1        1.00        0.66      1.50 o 
  13   3   1        1.91        3.55      1.77 o 
  14   3   1        1.82        1.03      3.69 o 
 -13   4   1       23.72       23.99      3.22 o 
 -12   4   1       50.72       52.99      3.26 o 
 -11   4   1       53.94       54.00      2.27 o 
 -10   4   1       12.45        8.18      1.29 o 
  -9   4   1       18.18       16.52      1.60 o 
  -8   4   1      392.70      359.92      5.73 o 
  -7   4   1     1914.58     1795.99     22.08 o 
  -6   4   1      269.52      259.66      3.89 o 
  -5   4   1       12.20       10.37      0.83 o 
  -4   4   1      131.84      129.99      2.02 o 
  -3   4   1      974.81     1115.53      9.54 o 
  -2   4   1      616.41      754.45      7.60 o 
  -1   4   1      203.84      244.79      2.77 o 
   0   4   1      123.05      125.50      1.70 o 
   1   4   1        6.69        7.81      0.38 o 
   2   4   1      644.44      732.95      7.13 o 
   3   4   1     6338.01     6977.32     68.22 o 
   4   4   1      830.68      945.87      9.60 o 
   5   4   1      108.32      115.60      2.28 o 
   6   4   1      130.77      120.80      1.92 o 
   7   4   1        5.32        3.49      0.57 o 
   8   4   1        5.06        4.44      1.36 o 
   9   4   1      328.38      305.58     13.05 o 
  10   4   1      111.53      120.24      4.22 o 
  11   4   1        5.30        1.01      1.33 o 
  12   4   1        2.70        3.48      1.60 o 
  13   4   1        5.59        8.70      2.29 o 
  14   4   1       72.94       80.78      4.81 o 
 -13   5   1        6.71       11.06      2.70 o 
 -12   5   1       24.38       24.88      2.01 o 
 -11   5   1        0.95       -0.28      1.20 o 
 -10   5   1       39.82       33.62      2.84 o 
  -9   5   1        1.62        1.71      1.06 o 
  -8   5   1      542.13      512.40      7.67 o 
  -7   5   1      188.22      187.81      3.36 o 
  -6   5   1       23.20       26.19      1.38 o 
  -5   5   1       65.90       68.26      1.90 o 
  -4   5   1        5.36        8.11      0.68 o 
  -3   5   1        1.96        2.34      0.49 o 
  -2   5   1      793.00      939.87      8.77 o 
  -1   5   1       12.11       11.42      0.49 o 
   0   5   1      253.84      289.13      2.78 o 
   1   5   1      333.28      308.06      3.90 o 
   2   5   1      344.88      307.36      3.31 o 
   3   5   1     1154.90     1235.77     11.77 o 
   4   5   1       17.00       21.54      0.63 o 
   5   5   1       29.71       41.72      1.12 o 
   6   5   1      102.59       80.28      1.92 o 
   7   5   1      227.83      187.88      4.42 o 
   8   5   1      564.38      538.50     19.09 o 
   9   5   1      156.88      136.25      7.99 o 
  10   5   1      176.19      163.26      5.27 o 
  11   5   1        2.03        2.63      1.66 o 
  12   5   1       23.46       26.22      2.75 o 
  13   5   1       25.85       24.22      2.92 o 
  14   5   1       21.63       26.62      2.98 o 
 -13   6   1        0.25        0.31      1.78 o 
 -12   6   1        5.60        2.77      1.65 o 
 -11   6   1       76.15       76.99      3.04 o 
 -10   6   1        0.66        1.46      1.64 o 
  -9   6   1      105.16      102.86      3.25 o 
  -8   6   1       94.83       91.77      2.50 o 
  -7   6   1      608.93      595.24      7.79 o 
  -6   6   1      380.63      348.71      5.09 o 
  -5   6   1      561.49      565.37      6.56 o 
  -4   6   1      682.58      703.40      7.25 o 
  -3   6   1      272.72      308.72      3.66 o 
  -2   6   1      181.24      193.10      2.13 o 
  -1   6   1      102.03      103.74      1.44 o 
   0   6   1       89.04       65.52      1.17 o 
   1   6   1        3.96        1.26      0.54 o 
   2   6   1       45.18       54.36      1.32 o 
   3   6   1      114.57      108.69      1.54 o 
   4   6   1        3.64        3.32      0.42 o 
   5   6   1       18.35       19.29      0.85 o 
   6   6   1      149.60      158.78      3.34 o 
   7   6   1      242.62      223.20      5.09 o 
   8   6   1        0.01       -1.82      1.55 o 
   9   6   1       11.84       11.97      1.89 o 
  10   6   1        8.59        8.70      1.77 o 
  11   6   1       12.89       11.74      2.06 o 
  12   6   1       92.02       91.43      4.64 o 
  13   6   1      109.20      111.07      5.21 o 
 -12   7   1        0.01        0.19      1.58 o 
 -11   7   1       22.48       23.02      2.38 o 
 -10   7   1       34.29       38.59      4.45 o 
  -9   7   1      126.21      128.04      3.32 o 
  -8   7   1        3.03        1.39      1.03 o 
  -7   7   1       26.51       29.78      1.67 o 
  -6   7   1       13.63       11.97      1.18 o 
  -5   7   1      221.31      204.45      3.19 o 
  -4   7   1       64.80       68.36      1.73 o 
  -3   7   1      141.96      162.40      2.32 o 
  -2   7   1      576.83      652.94      5.84 o 
  -1   7   1      102.71      114.58      1.86 o 
   0   7   1        4.70        3.08      0.70 o 
   1   7   1        0.86        0.19      0.59 o 
   2   7   1      298.69      259.66      3.51 o 
   3   7   1      393.62      401.30      5.82 o 
   4   7   1       56.89       53.42      1.46 o 
   5   7   1      384.15      366.32     10.30 o 
   6   7   1       33.61       28.33      4.12 o 
   7   7   1       25.78       28.80      2.46 o 
   8   7   1        1.67        1.20      1.55 o 
   9   7   1       28.86       23.30      2.35 o 
  10   7   1       35.01       31.77      2.63 o 
  11   7   1        2.60        2.46      1.77 o 
  12   7   1       77.28       80.61      4.29 o 
  13   7   1        3.05        3.15      2.00 o 
 -12   8   1        7.42        7.07      1.99 o 
 -11   8   1        3.08       -0.26      1.67 o 
 -10   8   1       90.70       84.19      3.55 o 
  -9   8   1       98.75      100.10      3.57 o 
  -8   8   1      102.73      100.19      2.76 o 
  -7   8   1      226.94      230.93      4.44 o 
  -6   8   1        6.08        7.89      1.01 o 
  -5   8   1        4.46        4.45      0.91 o 
  -4   8   1      244.94      205.00      3.22 o 
  -3   8   1       10.20       13.76      1.05 o 
  -2   8   1      144.60      119.23      2.60 o 
  -1   8   1       47.84       45.21      1.67 o 
   0   8   1       91.73       93.91      2.52 o 
   1   8   1     1164.50     1122.06     13.23 o 
   2   8   1     1007.65     1003.61     13.42 o 
   3   8   1       13.83       19.43      1.29 o 
   4   8   1       68.84       65.26      2.16 o 
   5   8   1       31.72       26.92      1.36 o 
   6   8   1      176.35      123.20      5.27 o 
   7   8   1        9.07       10.48      2.12 o 
   8   8   1        7.27        8.47      1.95 o 
   9   8   1        0.20       -0.86      1.55 o 
  10   8   1        0.01       -2.40      1.55 o 
  11   8   1      213.41      234.44      8.02 o 
  12   8   1        3.88        3.09      1.89 o 
  13   8   1       34.51       44.31      3.61 o 
 -11   9   1        7.76        9.20      2.18 o 
 -10   9   1       21.89       22.89      4.04 o 
  -9   9   1       17.67       14.68      2.24 o 
  -8   9   1       34.78       36.98      2.41 o 
  -7   9   1       31.46       44.64      2.53 o 
  -6   9   1       39.48       37.60      2.33 o 
  -5   9   1        1.57       -0.74      1.01 o 
  -4   9   1      264.28      223.83      3.77 o 
  -3   9   1      204.62      162.03      3.35 o 
  -2   9   1       22.64       29.71      1.72 o 
  -1   9   1      381.00      321.79      4.71 o 
   0   9   1      448.97      446.21      6.72 o 
   1   9   1      574.54      526.62      7.59 o 
   2   9   1      101.06       95.43      2.82 o 
   3   9   1      724.91      658.90     10.09 o 
   4   9   1       55.54       64.19      2.33 o 
   5   9   1       21.27       11.05      2.15 o 
   6   9   1      172.48      137.00      5.95 o 
   7   9   1        8.16        2.75      1.89 o 
   8   9   1       68.52       62.40      4.06 o 
   9   9   1       12.86       15.23      2.40 o 
  10   9   1       12.06       17.06      2.52 o 
  11   9   1       90.82      102.48      5.04 o 
  12   9   1       49.50       48.38      3.72 o 
 -10  10   1        0.33        0.49      1.91 o 
  -9  10   1        8.38        6.11      3.04 o 
  -8  10   1        8.99        8.32      2.02 o 
  -7  10   1       81.74       76.82      3.14 o 
  -6  10   1        3.17        1.75      1.30 o 
  -5  10   1        7.52        4.51      1.39 o 
  -4  10   1        5.88        9.72      1.57 o 
  -3  10   1       44.99       39.00      2.11 o 
  -2  10   1        9.67       12.67      1.37 o 
  -1  10   1      124.85      119.69      2.81 o 
   0  10   1       14.70       12.80      1.58 o 
   1  10   1       55.22       53.99      2.10 o 
   2  10   1       33.32       36.87      2.19 o 
   3  10   1      361.66      364.63     11.20 o 
   4  10   1       28.11       28.11      2.09 o 
   5  10   1       58.64       55.98      2.49 o 
   6  10   1       89.62       80.78      4.87 o 
   7  10   1       14.33       13.91      2.69 o 
   8  10   1        1.85        0.23      2.00 o 
   9  10   1       12.71        9.50      2.46 o 
  10  10   1       82.92       87.48      4.98 o 
  11  10   1        1.34        1.37      2.00 o 
  -9  11   1        2.50        3.26      2.41 o 
  -8  11   1        0.56       -1.10      2.19 o 
  -7  11   1       36.56       38.52      3.50 o 
  -6  11   1       34.04       33.14      2.19 o 
  -5  11   1       12.79       17.91      2.16 o 
  -4  11   1       85.17       84.09      3.53 o 
  -3  11   1        5.28        3.37      1.39 o 
  -2  11   1      165.82      159.92      3.78 o 
  -1  11   1      218.70      217.03      4.78 o 
   0  11   1        0.12        0.14      1.25 o 
   1  11   1       15.27       13.22      1.57 o 
   2  11   1        3.50        3.33      1.44 o 
   3  11   1      271.36      252.45      6.61 o 
   4  11   1      109.09      111.20      5.10 o 
   5  11   1        5.24        1.52      1.16 o 
   6  11   1        7.54       10.48      2.69 o 
   7  11   1        9.61       11.62      2.75 o 
   8  11   1        8.77        3.21      2.40 o 
   9  11   1      113.55      118.57      6.01 o 
  10  11   1      243.18      263.81      9.56 o 
  -8  12   1       43.63       56.50      4.17 o 
  -7  12   1       77.26       75.28      4.61 o 
  -6  12   1       16.68       22.85      2.75 o 
  -5  12   1       15.16       17.87      2.35 o 
  -4  12   1       10.22       10.42      3.62 o 
  -3  12   1       42.35       49.11      2.48 o 
  -2  12   1       42.77       36.35      3.35 o 
  -1  12   1       67.50       68.92      2.92 o 
   0  12   1       97.36       97.54      3.23 o 
   1  12   1      281.34      270.87      5.47 o 
   2  12   1        2.45        1.45      2.01 o 
   3  12   1      124.65      129.40      4.61 o 
   4  12   1      136.52      147.98      4.73 o 
   5  12   1       32.20       46.55      2.50 o 
   6  12   1      322.56      341.05     12.14 o 
   7  12   1        2.78        6.87      2.86 o 
   8  12   1       45.54       52.10      4.52 o 
   9  12   1        1.64       -3.15      2.06 o 
  -7  13   1       50.82       63.32      5.90 o 
  -6  13   1       31.34       33.60      3.52 o 
  -5  13   1       80.36       88.89      4.44 o 
  -4  13   1       19.52       21.14      2.70 o 
  -3  13   1       89.62      102.09      6.31 o 
  -2  13   1       70.25       71.92      3.72 o 
  -1  13   1       26.87       27.05      2.61 o 
   0  13   1        2.60        2.70      2.90 o 
   1  13   1        7.97        8.85      1.83 o 
   2  13   1       85.12       89.99      4.31 o 
   3  13   1        6.57        9.70      2.08 o 
   4  13   1       34.10       37.97      3.03 o 
   5  13   1        3.03        2.93      1.37 o 
   6  13   1      139.23      144.50      7.67 o 
   7  13   1      104.62      114.90      6.81 o 
   8  13   1      287.66      307.50     11.51 o 
  -5  14   1      143.45      151.72      8.24 o 
  -4  14   1       48.09       52.16      5.50 o 
  -3  14   1       43.29       47.29      3.94 o 
  -2  14   1       75.04       87.98      5.27 o 
  -1  14   1       44.04       48.62      3.26 o 
   0  14   1        2.76        1.17      1.84 o 
   1  14   1        0.42        1.17      1.74 o 
   2  14   1       24.80       29.05      3.04 o 
   3  14   1        3.32        3.85      1.95 o 
   4  14   1        1.10        4.73      1.80 o 
   5  14   1        0.66        1.77      3.03 o 
   6  14   1       19.17       26.05      4.18 o 
   7  14   1       25.62       27.19      4.24 o 
  -3  15   1        2.34        1.73      2.56 o 
  -2  15   1        1.98        1.07      2.78 o 
  -1  15   1       52.23       54.81      4.20 o 
   0  15   1       95.30       84.15      7.33 o 
   1  15   1        3.22        2.14      1.85 o 
   2  15   1        1.57       -1.09      1.95 o 
   3  15   1        0.17        0.00      2.60 o 
   4  15   1      133.05      135.60      4.77 o 
  -4 -14   2        0.29       -2.81      2.75 o 
  -3 -14   2       13.46       13.05      1.91 o 
  -2 -14   2        4.22        2.64      4.44 o 
  -1 -14   2       29.49       38.89      3.78 o 
   0 -14   2       47.97       50.61      5.93 o 
   1 -14   2       42.29       37.45      4.24 o 
   2 -14   2        0.21       -1.73      2.34 o 
   3 -14   2       37.80       37.98      3.76 o 
   4 -14   2        0.45        1.93      5.98 o 
  -6 -13   2        5.48        9.73      3.44 o 
  -5 -13   2       49.02       56.16      5.38 o 
  -4 -13   2        7.99        5.27      3.15 o 
  -3 -13   2       48.34       47.14      3.49 o 
  -2 -13   2       15.00       21.95      2.68 o 
  -1 -13   2        5.75        8.00      2.49 o 
   0 -13   2       26.55       26.91      2.63 o 
   1 -13   2       53.42       50.66      3.18 o 
   2 -13   2       13.73       10.69      2.75 o 
   3 -13   2      132.11      143.09      5.91 o 
   4 -13   2       29.49       33.73      3.54 o 
   5 -13   2        1.14       -1.25      2.36 o 
   6 -13   2      103.55      108.66      7.21 o 
  -8 -12   2      103.35      114.27      6.30 o 
  -7 -12   2      137.31      169.81      7.90 o 
  -6 -12   2      245.27      264.67     10.31 o 
  -5 -12   2       39.75       39.45      4.35 o 
  -4 -12   2       83.07       88.00      6.07 o 
  -3 -12   2       93.19      103.52      3.47 o 
  -2 -12   2       48.58       53.89      2.88 o 
  -1 -12   2      145.72      154.00      4.75 o 
   0 -12   2        0.00       -0.82      1.53 o 
   1 -12   2       78.90       75.02      3.13 o 
   2 -12   2        0.12       -1.71      1.64 o 
   3 -12   2       74.83       73.27      3.74 o 
   4 -12   2       52.26       47.28      3.80 o 
   5 -12   2       12.45       15.06      2.83 o 
   6 -12   2        4.07        1.91      2.20 o 
   7 -12   2        3.28       -2.28      2.25 o 
   8 -12   2       60.79       68.19      6.24 o 
  -9 -11   2       67.55       78.89      4.92 o 
  -8 -11   2      257.30      280.19     10.02 o 
  -7 -11   2       42.98       36.98      3.95 o 
  -6 -11   2       23.31       23.36      3.44 o 
  -5 -11   2       91.16       85.36      5.55 o 
  -4 -11   2        6.32        5.25      3.55 o 
  -3 -11   2        2.35        3.42      2.34 o 
  -2 -11   2       17.88       21.65      4.53 o 
  -1 -11   2      196.34      187.30      5.00 o 
   0 -11   2       49.57       57.93      3.01 o 
   1 -11   2       13.15       18.50      1.82 o 
   2 -11   2        5.77        4.62      1.54 o 
   3 -11   2      243.65      230.76      6.06 o 
   4 -11   2        3.93        3.75      1.47 o 
   5 -11   2       16.81       18.13      1.94 o 
   6 -11   2       10.53        8.79      2.49 o 
   7 -11   2        1.51        3.13      2.35 o 
   8 -11   2       67.94       68.47      6.07 o 
   9 -11   2       49.69       48.49      6.44 o 
 -10 -10   2        0.27       -0.40      1.77 o 
  -9 -10   2      120.64      128.93      5.84 o 
  -8 -10   2      188.22      209.48      7.90 o 
  -7 -10   2        0.27        0.63      2.06 o 
  -6 -10   2        5.22        9.10      2.46 o 
  -5 -10   2        0.09        0.40      2.06 o 
  -4 -10   2        1.59        1.54      1.57 o 
  -3 -10   2       15.24       14.93      2.57 o 
  -2 -10   2      283.82      283.96      6.10 o 
  -1 -10   2      268.94      268.08      5.47 o 
   0 -10   2        0.11       -0.97      1.07 o 
   1 -10   2      126.09      116.44      3.17 o 
   2 -10   2       83.51       75.37      2.89 o 
   3 -10   2       30.93       27.72      2.24 o 
   4 -10   2        9.33       10.12      1.54 o 
   5 -10   2        5.58        3.63      1.47 o 
   6 -10   2       14.89       13.83      3.56 o 
   7 -10   2        1.28       -0.76      1.57 o 
   8 -10   2        5.90        3.64      1.91 o 
   9 -10   2       13.79       11.47      2.26 o 
  10 -10   2        2.41        0.98      1.90 o 
  -9  -9   2       19.53       26.56      2.75 o 
  -8  -9   2       51.37       67.50      4.12 o 
  -7  -9   2       66.13       72.88      4.29 o 
  -6  -9   2       24.33       22.79      2.75 o 
  -5  -9   2       46.76       51.72      3.38 o 
  -4  -9   2      114.55      105.76      4.18 o 
  -3  -9   2       24.95       29.72      1.60 o 
  -2  -9   2       53.01       58.90      2.27 o 
  -1  -9   2       79.15       73.73      4.26 o 
   0  -9   2       17.08       24.32      2.15 o 
   1  -9   2       51.78       46.88      1.83 o 
   2  -9   2      129.17      130.11      3.25 o 
   3  -9   2       23.31       19.51      1.40 o 
   4  -9   2      137.83      122.49      3.40 o 
   5  -9   2      222.52      191.19      3.94 o 
   6  -9   2       51.02       44.63      2.07 o 
   7  -9   2        6.44        8.63      1.44 o 
   8  -9   2      125.35      121.69      3.94 o 
   9  -9   2       22.99       21.99      2.50 o 
  10  -9   2       19.63       17.38      4.50 o 
  11  -9   2       15.79       14.54      2.47 o 
  -9  -8   2      145.72      147.42      5.44 o 
  -8  -8   2        0.00       -0.50      1.18 o 
  -7  -8   2       88.57       90.57      4.29 o 
  -6  -8   2       23.48       29.73      2.63 o 
  -5  -8   2       77.74       70.09      3.15 o 
  -4  -8   2       17.09        7.41      1.22 o 
  -3  -8   2      140.89      106.94      2.46 o 
  -2  -8   2      183.66      172.73      3.39 o 
  -1  -8   2      101.90       92.99      3.00 o 
   0  -8   2      991.21      982.92     11.94 o 
   1  -8   2      384.20      363.63      5.35 o 
   2  -8   2     1069.03     1006.22     11.97 o 
   3  -8   2      140.72      138.56      2.63 o 
   4  -8   2       36.94       31.24      1.77 o 
   5  -8   2      123.00       97.36      2.47 o 
   6  -8   2       39.57       34.70      1.93 o 
   7  -8   2        4.42        5.11      1.27 o 
   8  -8   2        2.69        4.95      1.53 o 
   9  -8   2      102.08       92.30      3.54 o 
  10  -8   2        2.88        0.36      2.18 o 
  11  -8   2       70.08       69.51      3.72 o 
  12  -8   2        0.74       -0.40      2.59 o 
  -8  -7   2       92.63       96.26      3.33 o 
  -7  -7   2        2.24        0.81      1.69 o 
  -6  -7   2        1.00       -1.04      0.91 o 
  -5  -7   2       64.20       51.72      2.04 o 
  -4  -7   2       12.37       11.85      1.25 o 
  -3  -7   2      373.31      384.74      9.22 o 
  -2  -7   2       58.95       57.51      1.73 o 
  -1  -7   2       46.16       43.97      1.69 o 
   0  -7   2        0.14        1.62      0.81 o 
   1  -7   2       66.57       63.85      1.83 o 
   2  -7   2        0.57       -0.13      0.67 o 
   3  -7   2       76.94       75.03      1.88 o 
   4  -7   2      598.94      588.81      6.64 o 
   5  -7   2        8.34        6.15      0.98 o 
   6  -7   2       12.13       12.78      1.41 o 
   7  -7   2      121.73      130.56      2.89 o 
   8  -7   2        9.45       11.05      1.35 o 
   9  -7   2        6.57        6.07      2.00 o 
  10  -7   2        9.99        9.45      1.61 o 
  11  -7   2       85.29       93.16      3.55 o 
  12  -7   2        3.13        2.69      1.72 o 
  -8  -6   2      100.42      108.03      6.30 o 
  -7  -6   2        0.40        0.08      0.72 o 
  -6  -6   2       31.35       22.14      1.30 o 
  -5  -6   2      344.13      314.07      5.63 o 
  -4  -6   2      392.72      407.48      5.68 o 
  -3  -6   2      183.74      179.37      3.93 o 
  -2  -6   2     1359.36     1325.32     15.58 o 
  -1  -6   2       22.65       20.82      1.08 o 
   0  -6   2       25.27       32.61      1.17 o 
   1  -6   2        4.85        2.37      0.41 o 
   2  -6   2       43.86       48.11      1.15 o 
   3  -6   2      154.40      175.76      2.22 o 
   4  -6   2       17.74       20.20      0.98 o 
   5  -6   2       61.77       65.56      1.78 o 
   6  -6   2      307.88      306.61      4.25 o 
   7  -6   2      123.51      121.78      2.45 o 
   8  -6   2      231.82      223.95      4.07 o 
   9  -6   2       79.17       70.32      2.58 o 
  10  -6   2        1.64       -1.67      1.17 o 
  11  -6   2       43.53       42.83      2.32 o 
  12  -6   2       23.16       25.27      2.96 o 
  13  -6   2        2.63        2.48      1.79 o 
  -8  -5   2       54.53       54.14      2.24 o 
  -7  -5   2        5.01        7.36      1.45 o 
  -6  -5   2      844.47      788.69     11.15 o 
  -5  -5   2      148.26      109.64      1.88 o 
  -4  -5   2      123.09      102.12      1.55 o 
  -3  -5   2      535.34      491.76      5.54 o 
  -2  -5   2       88.01       94.64      1.36 o 
  -1  -5   2      258.28      268.20      3.68 o 
   0  -5   2        2.36        8.55      0.49 o 
   1  -5   2      747.43      697.78      6.50 o 
   2  -5   2      167.24      187.69      2.40 o 
   3  -5   2       32.45       34.86      0.93 o 
   4  -5   2      537.82      597.60      6.03 o 
   5  -5   2       48.22       57.31      1.60 o 
   6  -5   2       62.53       65.96      1.89 o 
   7  -5   2        0.11       -1.12      0.91 o 
   8  -5   2      100.79      102.16      2.63 o 
   9  -5   2       64.14       62.67      2.25 o 
  10  -5   2      175.78      172.42      4.37 o 
  11  -5   2        0.21        0.25      1.35 o 
  12  -5   2       43.09       51.73      3.07 o 
  13  -5   2       21.30       23.66      3.13 o 
 -11  -4   2       48.90       61.20      5.73 o 
 -10  -4   2       54.34       55.14      3.80 o 
  -9  -4   2       19.61       13.67      2.24 o 
  -8  -4   2       18.66       18.71      1.64 o 
  -7  -4   2      931.66      863.60     11.12 o 
  -6  -4   2      309.09      248.37      4.41 o 
  -5  -4   2       77.25       70.08      1.77 o 
  -4  -4   2      207.98      218.83      2.77 o 
  -3  -4   2      131.35      157.02      2.31 o 
  -2  -4   2     3024.78     3297.56     32.96 o 
  -1  -4   2      453.93      506.85      5.18 o 
   0  -4   2      980.80     1128.62     10.92 o 
   1  -4   2       40.03       41.47      0.85 o 
   2  -4   2       33.22       44.69      1.01 o 
   3  -4   2        9.21       11.70      0.71 o 
   4  -4   2        5.86        1.87      0.54 o 
   5  -4   2     1126.82     1256.35     13.08 o 
   6  -4   2       11.22       11.36      0.95 o 
   7  -4   2      168.46      167.57      3.18 o 
   8  -4   2       49.63       57.75      1.99 o 
   9  -4   2      359.91      370.44      6.14 o 
  10  -4   2      375.95      366.09      6.77 o 
  11  -4   2       77.06       70.26      2.84 o 
  12  -4   2       16.49       19.81      3.33 o 
  13  -4   2        0.72       -1.85      1.43 o 
  14  -4   2        9.18       11.56      2.83 o 
 -13  -3   2       21.16       22.07      2.09 o 
 -12  -3   2        2.46        5.15      3.55 o 
 -11  -3   2        2.14        8.19      3.26 o 
 -10  -3   2       28.63       25.53      3.95 o 
  -9  -3   2        9.01       11.92      1.39 o 
  -8  -3   2       29.88       30.60      1.46 o 
  -7  -3   2     1525.23     1490.61     19.95 o 
  -6  -3   2     1259.47     1126.08     13.96 o 
  -5  -3   2      191.52      204.63      3.34 o 
  -4  -3   2      689.28      663.80      9.96 o 
  -3  -3   2      602.82      685.12      8.56 o 
  -2  -3   2     6656.51     6915.11     82.62 o 
  -1  -3   2      818.50      837.48      8.50 o 
   0  -3   2       50.55       49.76      0.89 o 
   1  -3   2      138.19      148.10      1.82 o 
   2  -3   2      952.08     1146.41     11.83 o 
   3  -3   2       55.16       74.40      1.42 o 
   4  -3   2       92.25      105.23      2.56 o 
   5  -3   2       47.96       49.21      1.45 o 
   6  -3   2       86.83       97.57      2.21 o 
   7  -3   2        2.97        3.47      0.96 o 
   8  -3   2      665.79      653.05     10.22 o 
   9  -3   2      121.70      118.99      2.96 o 
  10  -3   2       22.02       19.68      1.64 o 
  11  -3   2        0.41       -0.33      1.11 o 
  12  -3   2      107.90      106.90      3.67 o 
  13  -3   2       46.82       51.25      3.09 o 
  14  -3   2        9.39        7.31      2.51 o 
 -14  -2   2        9.44       12.62      6.27 o 
 -13  -2   2       19.34       28.82      6.64 o 
 -12  -2   2        2.74        4.19      1.53 o 
 -11  -2   2        2.67        3.33      1.63 o 
 -10  -2   2       27.94       21.82      1.72 o 
  -9  -2   2       64.14       65.08      3.03 o 
  -8  -2   2      511.51      456.34      8.28 o 
  -7  -2   2      815.51      723.89      9.59 o 
  -6  -2   2       13.94        7.54      0.92 o 
  -5  -2   2      989.01      962.00     11.90 o 
  -4  -2   2       14.09        8.39      0.59 o 
  -3  -2   2      239.32      246.82      3.52 o 
  -2  -2   2      338.79      314.69      3.96 o 
  -1  -2   2       27.58       21.75      0.65 o 
   0  -2   2     3041.14     3207.89     35.79 o 
   1  -2   2      421.23      434.88      6.36 o 
   2  -2   2       43.99       28.98      0.96 o 
   3  -2   2      689.82      783.35      8.75 o 
   4  -2   2      105.77      124.96      1.77 o 
   5  -2   2     1225.59     1373.23     15.19 o 
   6  -2   2      727.69      748.06      8.82 o 
   7  -2   2      136.85      131.99      2.63 o 
   8  -2   2       88.44       88.95      2.45 o 
   9  -2   2       65.60       61.43      2.33 o 
  10  -2   2       57.30       50.90      2.97 o 
  11  -2   2       88.66       78.36      2.93 o 
  12  -2   2       31.60       28.48      2.02 o 
  13  -2   2       28.97       20.60      3.84 o 
  14  -2   2        2.50        4.48      2.33 o 
 -14  -1   2      102.96      129.35      5.15 o 
 -13  -1   2       20.09       18.46      4.06 o 
 -12  -1   2       12.67       14.25      4.75 o 
 -11  -1   2       78.67       75.64      7.59 o 
 -10  -1   2        9.76        7.10      1.17 o 
  -9  -1   2       11.40       12.49      1.20 o 
  -8  -1   2       89.27       86.87      2.16 o 
  -7  -1   2      102.17       97.31      2.04 o 
  -6  -1   2       87.52       96.52      2.32 o 
  -5  -1   2      295.71      280.30      4.47 o 
  -4  -1   2       41.78       35.56      1.21 o 
  -3  -1   2       89.80      103.25      1.99 o 
  -2  -1   2       29.18       30.43      0.91 o 
  -1  -1   2     1036.23      936.57     21.88 o 
   0  -1   2      205.98      214.60      5.01 o 
   1  -1   2       27.43       39.37      1.30 o 
   2  -1   2     2547.14     3139.37     36.15 o 
   3  -1   2      155.12      159.37      2.73 o 
   4  -1   2      982.54     1167.03     14.40 o 
   5  -1   2      382.37      480.04      8.02 o 
   6  -1   2      570.52      643.50      8.42 o 
   7  -1   2      241.87      273.26      4.36 o 
   8  -1   2        2.00        1.32      1.00 o 
   9  -1   2        8.35        5.32      0.98 o 
  10  -1   2       60.57       52.50      1.95 o 
  11  -1   2       26.77       23.98      2.21 o 
  12  -1   2        2.53        1.66      1.79 o 
  13  -1   2        5.98        4.24      2.09 o 
  14  -1   2       13.49       16.39      2.87 o 
 -14   0   2       60.15       76.28      7.67 o 
 -13   0   2       49.62       51.38      4.04 o 
 -12   0   2       11.95        7.50      2.15 o 
 -11   0   2       25.98       28.19      2.02 o 
 -10   0   2       47.60       45.63      2.35 o 
  -9   0   2      269.06      213.65      4.44 o 
  -8   0   2        1.40        1.68      1.31 o 
  -7   0   2        0.58        0.41      0.57 o 
  -6   0   2      855.64      835.56      9.08 o 
  -5   0   2       10.52       20.79      0.88 o 
  -4   0   2     1095.34     1226.99     14.05 o 
  -3   0   2      356.13      304.56      3.91 o 
  -2   0   2       36.06       47.12      1.40 o 
  -1   0   2     2230.28     2305.20     53.66 o 
   0   0   2      329.68      338.10     10.45 o 
   1   0   2      286.01      362.72      3.98 o 
   2   0   2    13895.92    16635.60    215.27 o 
   3   0   2      178.28      211.57      3.76 o 
   4   0   2       14.72       12.77      0.64 o 
   5   0   2      368.94      398.88      7.88 o 
   6   0   2     2923.40     3349.34     39.23 o 
   7   0   2      372.17      368.62      5.34 o 
   8   0   2       63.83       67.09      2.00 o 
   9   0   2       26.01       29.09      1.40 o 
  10   0   2       12.34        8.70      1.09 o 
  11   0   2       16.09       14.39      2.12 o 
  12   0   2        8.16        7.44      2.02 o 
  13   0   2        9.28        6.00      2.86 o 
  14   0   2       51.17       46.20      3.68 o 
 -14   1   2       12.32       12.16      2.47 o 
 -13   1   2      116.06      117.67      7.13 o 
 -12   1   2      135.21      127.77      4.98 o 
 -11   1   2        0.00       -0.77      1.20 o 
 -10   1   2       81.09       60.83      2.75 o 
  -9   1   2       67.67       53.46      2.22 o 
  -8   1   2      324.77      292.36      5.45 o 
  -7   1   2       14.88       10.26      1.02 o 
  -6   1   2      118.13      103.55      2.32 o 
  -5   1   2      132.67      125.49      2.03 o 
  -4   1   2      358.44      372.76      4.30 o 
  -3   1   2      470.18      465.73      5.17 o 
  -2   1   2     5042.88     5113.85     98.42 o 
  -1   1   2      976.19     1010.27     23.04 o 
   0   1   2     1002.39     1031.30     19.42 o 
   1   1   2       21.65       14.87      0.43 o 
   2   1   2     1696.65     1876.06     19.50 o 
   3   1   2      141.01      155.39      2.27 o 
   4   1   2        1.76        2.22      0.53 o 
   5   1   2        7.97       13.08      0.67 o 
   6   1   2      772.35      906.08      9.92 o 
   7   1   2      571.58      617.01      6.53 o 
   8   1   2      166.28      150.02      2.68 o 
   9   1   2       28.39       26.52      1.36 o 
  10   1   2      182.52      170.33      4.68 o 
  11   1   2       27.82       25.74      3.23 o 
  12   1   2       69.54       62.46      3.64 o 
  13   1   2       52.34       50.28      3.50 o 
  14   1   2       36.86       34.41      3.17 o 
 -13   2   2      128.91      136.79      5.68 o 
 -12   2   2       19.94       18.53      3.78 o 
 -11   2   2        0.00        1.21      1.37 o 
 -10   2   2       47.73       52.33      3.28 o 
  -9   2   2      615.44      538.81     10.49 o 
  -8   2   2       85.42       89.11      2.71 o 
  -7   2   2        4.64        5.69      0.77 o 
  -6   2   2       90.57       76.80      1.75 o 
  -5   2   2       60.82       65.78      1.70 o 
  -4   2   2       15.23       18.49      0.79 o 
  -3   2   2     1394.30     1365.08     14.12 o 
  -2   2   2      254.25      247.25      4.31 o 
  -1   2   2      420.41      437.00      6.20 o 
   0   2   2     3858.20     3696.85     48.71 o 
   1   2   2     1549.95     1695.94     25.00 o 
   2   2   2      276.96      274.78      4.72 o 
   3   2   2       82.92      102.60      2.17 o 
   4   2   2        5.04        6.35      0.63 o 
   5   2   2      594.45      514.05      6.11 o 
   6   2   2      191.84      220.32      3.11 o 
   7   2   2       22.52       30.42      0.96 o 
   8   2   2      398.01      362.41      5.68 o 
   9   2   2       76.97       82.67      2.98 o 
  10   2   2       76.08       69.08      2.99 o 
  11   2   2        3.77        3.41      1.60 o 
  12   2   2       19.66       22.66      4.15 o 
  13   2   2       60.32       57.78      3.60 o 
  14   2   2        0.01        0.71      1.77 o 
 -13   3   2      108.49      118.35      5.46 o 
 -12   3   2        7.64        9.81      1.97 o 
 -11   3   2        4.81        5.72      1.69 o 
 -10   3   2       24.38       18.99      1.97 o 
  -9   3   2       36.86       26.67      1.37 o 
  -8   3   2        5.65        6.29      0.94 o 
  -7   3   2       21.26       23.29      1.18 o 
  -6   3   2      193.92      189.39      3.12 o 
  -5   3   2        4.05        2.43      0.61 o 
  -4   3   2      133.92      145.35      2.27 o 
  -3   3   2      531.15      518.02      5.91 o 
  -2   3   2      274.40      312.16      3.67 o 
  -1   3   2      160.81      113.48      2.09 o 
   0   3   2       86.43      102.06      1.57 o 
   1   3   2       15.55       25.13      1.43 o 
   2   3   2      227.78      262.87      3.51 o 
   3   3   2     1545.54     1658.17     23.35 o 
   4   3   2      483.01      461.23      5.76 o 
   5   3   2      194.14      214.77      2.84 o 
   6   3   2      385.59      360.67      4.71 o 
   7   3   2      169.10      171.56      3.46 o 
   8   3   2       13.48       11.48      1.33 o 
   9   3   2      224.27      225.65      5.19 o 
  10   3   2        0.08       -1.39      1.12 o 
  11   3   2       33.80       36.14      2.58 o 
  12   3   2       72.56       73.84      3.70 o 
  13   3   2        4.49        2.27      1.82 o 
  14   3   2       66.92       68.66      3.96 o 
 -13   4   2       16.34       18.19      2.97 o 
 -12   4   2        6.88       10.91      2.46 o 
 -11   4   2       47.84       47.52      3.82 o 
 -10   4   2        8.55        6.25      1.13 o 
  -9   4   2        7.97        9.02      1.83 o 
  -8   4   2      270.87      234.55      4.22 o 
  -7   4   2       37.43       34.68      2.96 o 
  -6   4   2      312.32      298.55      4.44 o 
  -5   4   2      998.52      924.65     10.96 o 
  -4   4   2       43.57       41.75      1.18 o 
  -3   4   2       21.08       27.85      0.82 o 
  -2   4   2       24.65       30.07      0.85 o 
  -1   4   2     4334.67     4779.79     50.37 o 
   0   4   2      161.53      169.07      2.18 o 
   1   4   2        0.69        0.43      0.33 o 
   2   4   2     1444.14     1669.85     16.55 o 
   3   4   2      373.62      438.87      4.68 o 
   4   4   2      471.04      462.17      4.94 o 
   5   4   2      410.21      434.58      5.45 o 
   6   4   2      409.29      382.70      5.50 o 
   7   4   2      143.10      150.68      3.32 o 
   8   4   2      395.31      362.96      6.37 o 
   9   4   2      215.81      189.63     12.92 o 
  10   4   2       88.18       83.75      7.13 o 
  11   4   2      216.80      224.75      7.70 o 
  12   4   2        0.13        2.96      1.64 o 
  13   4   2       31.31       33.32      3.44 o 
  14   4   2       66.46       70.76      4.81 o 
 -13   5   2       48.34       51.41      4.22 o 
 -12   5   2      111.02      106.12     10.56 o 
 -11   5   2       43.81       47.82      2.25 o 
 -10   5   2        1.88       -1.58      1.05 o 
  -9   5   2       43.93       39.98      2.04 o 
  -8   5   2      231.00      208.73      4.06 o 
  -7   5   2     1007.73      966.03     12.74 o 
  -6   5   2       72.69       65.87      1.85 o 
  -5   5   2      984.83      942.76     10.34 o 
  -4   5   2      518.59      505.82      5.45 o 
  -3   5   2      188.89      197.85      2.48 o 
  -2   5   2     1916.76     2218.14     18.64 o 
  -1   5   2     2857.68     3262.64     32.71 o 
   0   5   2     1333.67     1455.93     13.75 o 
   1   5   2      123.57       98.84      1.32 o 
   2   5   2     1447.59     1659.38     16.56 o 
   3   5   2      384.37      436.78      4.77 o 
   4   5   2       87.42       89.62      1.60 o 
   5   5   2      207.81      230.76      3.06 o 
   6   5   2      488.08      497.37      6.92 o 
   7   5   2       36.11       42.09      2.21 o 
   8   5   2        3.64        3.94      2.69 o 
   9   5   2      186.96      180.10     12.60 o 
  10   5   2      118.52      107.03      3.99 o 
  11   5   2       12.16       14.54      2.29 o 
  12   5   2        0.93        2.35      1.89 o 
  13   5   2        6.00       10.19      2.40 o 
  14   5   2       55.22       59.77      4.35 o 
 -12   6   2       33.08       37.14      2.39 o 
 -11   6   2       75.30       78.95      3.19 o 
 -10   6   2       15.22       16.11      1.72 o 
  -9   6   2        8.35        7.69      1.42 o 
  -8   6   2      105.13      100.22      2.83 o 
  -7   6   2       77.11       73.14      2.18 o 
  -6   6   2     1319.16     1233.10     14.32 o 
  -5   6   2      687.27      637.73      7.47 o 
  -4   6   2       16.68       19.54      0.95 o 
  -3   6   2      106.26      107.15      1.76 o 
  -2   6   2      149.23      154.98      1.90 o 
  -1   6   2     1436.88     1515.57     12.29 o 
   0   6   2     1260.99     1227.71     11.06 o 
   1   6   2        2.76       -0.19      0.44 o 
   2   6   2       42.59       54.60      1.13 o 
   3   6   2      108.53      110.38      1.72 o 
   4   6   2        2.74        2.22      0.54 o 
   5   6   2      881.83      987.50     13.52 o 
   6   6   2        0.00       -0.87      1.11 o 
   7   6   2       54.35       52.32      2.69 o 
   8   6   2        0.41        0.69      1.22 o 
   9   6   2        5.20        3.43      2.09 o 
  10   6   2       15.64       16.72      2.29 o 
  11   6   2       81.32       77.00      4.29 o 
  12   6   2       13.40       20.61      2.75 o 
  13   6   2        2.38        3.61      2.18 o 
  14   6   2        2.86        4.92      2.29 o 
 -12   7   2       51.29       54.04      2.99 o 
 -11   7   2        0.27       -1.08      1.53 o 
 -10   7   2       22.35       21.27      2.55 o 
  -9   7   2        9.49        7.85      1.49 o 
  -8   7   2       49.53       48.57      1.94 o 
  -7   7   2        0.00        0.40      0.99 o 
  -6   7   2      120.55      122.06      2.73 o 
  -5   7   2        6.58        6.76      0.89 o 
  -4   7   2      207.92      187.66      2.79 o 
  -3   7   2      145.30      177.92      2.45 o 
  -2   7   2        0.25       -0.34      0.38 o 
  -1   7   2       25.51       27.41      0.83 o 
   0   7   2      235.23      260.66      2.85 o 
   1   7   2        0.10        0.58      0.45 o 
   2   7   2       20.79       26.63      1.12 o 
   3   7   2        9.55        7.75      0.62 o 
   4   7   2      108.84       99.04      1.96 o 
   5   7   2       34.97       40.93      1.51 o 
   6   7   2       35.06       34.06      2.08 o 
   7   7   2      281.70      235.30      7.79 o 
   8   7   2      152.98      110.55      4.87 o 
   9   7   2        1.38        2.29      1.66 o 
  10   7   2        7.51        5.73      1.83 o 
  11   7   2        2.14        3.55      1.89 o 
  12   7   2      241.33      269.42      9.16 o 
  13   7   2       20.41       20.27      2.92 o 
 -11   8   2        5.91        7.83      1.90 o 
 -10   8   2       34.56       36.68      4.53 o 
  -9   8   2      128.37      131.79      3.51 o 
  -8   8   2        2.05        0.92      1.19 o 
  -7   8   2       93.85       79.80      2.42 o 
  -6   8   2       51.86       48.61      1.89 o 
  -5   8   2        1.47        4.28      1.01 o 
  -4   8   2      340.33      285.78      3.99 o 
  -3   8   2      154.56      136.60      2.34 o 
  -2   8   2       23.00       26.01      0.96 o 
  -1   8   2       20.00       18.93      0.84 o 
   0   8   2      496.40      505.03      5.91 o 
   1   8   2       64.48       58.29      1.83 o 
   2   8   2      159.20      159.15      3.14 o 
   3   8   2     1206.18     1101.46     15.61 o 
   4   8   2       28.82       33.71      1.66 o 
   5   8   2      126.23      117.32      4.35 o 
   6   8   2        0.77       -0.69      1.66 o 
   7   8   2      713.75      566.33     15.97 o 
   8   8   2       82.41       71.22      4.06 o 
   9   8   2        0.08        1.03      1.55 o 
  10   8   2       30.09       34.29      2.98 o 
  11   8   2       18.60       22.27      2.75 o 
  12   8   2       11.76       11.28      2.40 o 
  13   8   2        4.83        5.15      2.18 o 
 -11   9   2        4.74        7.84      2.00 o 
 -10   9   2        2.55       -0.04      1.53 o 
  -9   9   2        4.07        5.10      1.59 o 
  -8   9   2        0.04       -0.15      1.64 o 
  -7   9   2        1.66        0.29      1.14 o 
  -6   9   2        0.00       -0.12      0.90 o 
  -5   9   2       33.48       33.26      1.72 o 
  -4   9   2       55.42       45.15      1.89 o 
  -3   9   2       87.60       68.79      2.27 o 
  -2   9   2       44.73       40.69      1.72 o 
  -1   9   2       61.70       68.16      2.06 o 
   0   9   2      129.50      132.08      2.64 o 
   1   9   2     2998.94     2895.70     34.73 o 
   2   9   2      140.01      135.16      3.03 o 
   3   9   2      271.41      261.15      4.97 o 
   4   9   2        9.95       12.11      1.43 o 
   5   9   2      413.52      337.91      7.61 o 
   6   9   2      172.30      120.46      5.61 o 
   7   9   2      216.53      179.31      6.98 o 
   8   9   2       14.61       11.05      2.29 o 
   9   9   2        1.00        0.57      1.83 o 
  10   9   2      145.28      141.58      6.13 o 
  11   9   2       23.07       24.05      2.92 o 
  12   9   2       22.61       20.55      2.86 o 
 -10  10   2       44.81       42.61      3.13 o 
  -9  10   2        6.26        8.17      2.08 o 
  -8  10   2      110.16      111.00      4.25 o 
  -7  10   2       65.35       68.62      3.02 o 
  -6  10   2       50.62       54.28      2.41 o 
  -5  10   2        7.77        6.06      1.42 o 
  -4  10   2      194.69      158.57      3.92 o 
  -3  10   2       62.90       49.41      2.27 o 
  -2  10   2      332.62      277.68      5.31 o 
  -1  10   2      135.70      131.19      2.94 o 
   0  10   2      894.15      825.41     12.12 o 
   1  10   2        5.25        5.49      1.26 o 
   2  10   2      230.18      221.87      4.40 o 
   3  10   2      191.29      183.93      4.48 o 
   4  10   2        0.01       -1.29      1.18 o 
   5  10   2        1.93       -1.01      1.14 o 
   6  10   2        2.79        7.90      2.40 o 
   7  10   2        3.50        2.75      2.12 o 
   8  10   2       65.59       60.80      4.29 o 
   9  10   2       16.29       21.24      3.03 o 
  10  10   2        0.08        0.80      2.00 o 
  11  10   2        5.07       10.42      2.46 o 
  12  10   2       24.91       29.89      3.21 o 
  -9  11   2       10.03       10.59      2.72 o 
  -8  11   2       11.44       15.12      2.87 o 
  -7  11   2        6.93        5.75      2.44 o 
  -6  11   2       40.78       42.16      1.99 o 
  -5  11   2        3.81        2.59      1.76 o 
  -4  11   2      102.83       92.62      3.65 o 
  -3  11   2       90.25       86.29      4.65 o 
  -2  11   2        4.86        4.01      1.38 o 
  -1  11   2        0.51       -0.76      0.99 o 
   0  11   2       64.38       61.35      2.62 o 
   1  11   2      295.12      286.48      5.50 o 
   2  11   2       93.51       86.52      2.83 o 
   3  11   2        6.54        2.94      1.60 o 
   4  11   2        0.25       -1.26      1.25 o 
   5  11   2       56.09       51.18      2.69 o 
   6  11   2        0.24        1.43      2.18 o 
   7  11   2       24.98       21.35      3.21 o 
   8  11   2       52.26       49.18      4.24 o 
   9  11   2        0.00       -0.23      2.12 o 
  10  11   2       14.91       18.61      3.03 o 
  11  11   2        2.25        0.52      2.18 o 
  -8  12   2        8.30        6.40      2.63 o 
  -7  12   2       47.57       51.02      3.96 o 
  -6  12   2      238.90      236.29      5.54 o 
  -5  12   2        1.13        0.32      1.77 o 
  -4  12   2       78.70       75.05      3.50 o 
  -3  12   2        4.91        4.07      1.51 o 
  -2  12   2       43.21       45.78      2.30 o 
  -1  12   2       54.67       51.94      2.99 o 
   0  12   2        3.76        0.88      1.60 o 
   1  12   2       40.08       44.36      2.31 o 
   2  12   2        0.66       -0.33      2.03 o 
   3  12   2       10.06        6.73      1.83 o 
   4  12   2       65.33       72.91      3.48 o 
   5  12   2      184.46      206.05      5.61 o 
   6  12   2        3.25        4.18      2.58 o 
   7  12   2        0.32        0.80      2.52 o 
   8  12   2       18.18       10.42      3.15 o 
   9  12   2      152.69      160.42      7.50 o 
  10  12   2       96.01      103.80      6.07 o 
  -7  13   2        1.09        2.22      2.35 o 
  -6  13   2        0.77       -2.47      2.07 o 
  -5  13   2        0.37        0.32      2.20 o 
  -4  13   2      276.18      277.80      7.69 o 
  -3  13   2      100.66      104.17      4.06 o 
  -2  13   2       44.87       45.16      3.13 o 
  -1  13   2       80.62       82.67      3.79 o 
   0  13   2      104.70      119.58      3.72 o 
   1  13   2      112.65      118.46      4.96 o 
   2  13   2       33.29       30.92      2.98 o 
   3  13   2        1.74        2.64      3.58 o 
   4  13   2        0.46       -1.85      1.60 o 
   5  13   2       37.88       45.26      2.78 o 
   6  13   2       50.36       53.53      5.10 o 
   7  13   2        8.46        6.76      3.15 o 
   8  13   2        8.90       11.05      3.32 o 
   9  13   2      523.02      549.67     17.46 o 
  -5  14   2        6.85        3.08      2.33 o 
  -4  14   2      115.34      132.19      7.90 o 
  -3  14   2        6.63        5.41      2.69 o 
  -2  14   2        0.46       -1.71      2.40 o 
  -1  14   2      103.71      105.05      4.38 o 
   0  14   2       20.89       18.11      2.91 o 
   1  14   2       19.39       15.27      2.24 o 
   2  14   2        4.26        1.77      2.09 o 
   3  14   2        0.22        0.31      1.86 o 
   4  14   2       31.10       33.31      2.79 o 
   5  14   2       30.95       31.23      2.42 o 
   6  14   2      128.16      138.66      7.84 o 
   7  14   2        0.01       -1.37      2.58 o 
  -3  15   2        0.03        0.17      2.31 o 
  -2  15   2       55.93       58.16      7.64 o 
  -1  15   2        0.19        2.48      2.46 o 
   0  15   2        3.69        3.15      3.72 o 
   1  15   2        0.08       -0.53      2.21 o 
   2  15   2        5.46        1.17      2.12 o 
   3  15   2       25.83       29.73      6.15 o 
   4  15   2       72.30       71.90      9.02 o 
   5  15   2       10.42       10.65      3.61 o 
  -3 -14   3        0.00       -4.75      2.81 o 
  -2 -14   3       42.59       44.85      3.10 o 
  -1 -14   3        0.33        0.82      2.04 o 
   0 -14   3       24.79       27.75      3.32 o 
   1 -14   3       47.58       51.86      3.99 o 
   2 -14   3        1.01        0.64      2.32 o 
   3 -14   3        2.06        0.72      2.41 o 
  -5 -13   3      122.34      129.44      7.50 o 
  -4 -13   3        1.85       -2.81      2.81 o 
  -3 -13   3        2.33        1.60      3.15 o 
  -2 -13   3       91.37       85.17      4.01 o 
  -1 -13   3       43.78       49.40      3.49 o 
   0 -13   3       44.89       38.00      3.42 o 
   1 -13   3       12.75        8.71      2.15 o 
   2 -13   3        9.41        9.97      2.77 o 
   3 -13   3        6.91        7.20      2.65 o 
   4 -13   3        6.71        7.14      2.65 o 
   5 -13   3       26.95       20.41      3.23 o 
  -7 -12   3      268.31      273.20     10.42 o 
  -6 -12   3      229.91      256.89     10.25 o 
  -5 -12   3      154.91      167.57      8.13 o 
  -4 -12   3      163.40      185.61      8.82 o 
  -3 -12   3        2.35        2.94      2.08 o 
  -2 -12   3        1.59        4.84      1.59 o 
  -1 -12   3       39.40       41.36      2.74 o 
   0 -12   3      661.26      709.83     14.49 o 
   1 -12   3       24.42       28.26      2.28 o 
   2 -12   3       47.13       52.29      2.82 o 
   3 -12   3        1.01        1.73      2.35 o 
   4 -12   3        9.42       13.84      3.18 o 
   5 -12   3      121.25      132.35     10.85 o 
   6 -12   3        8.95       11.11      3.84 o 
   7 -12   3       28.28       32.27      3.16 o 
  -8 -11   3       39.37       50.78      3.43 o 
  -7 -11   3        5.81        5.15      2.69 o 
  -6 -11   3      195.48      227.12      9.05 o 
  -5 -11   3       13.91       20.90      3.38 o 
  -4 -11   3       35.03       49.51      3.52 o 
  -3 -11   3        8.72        9.36      1.39 o 
  -2 -11   3      127.18      139.57      4.37 o 
  -1 -11   3       15.02       18.63      3.25 o 
   0 -11   3       42.85       42.40      2.70 o 
   1 -11   3       44.74       45.93      2.47 o 
   2 -11   3       51.80       52.72      3.55 o 
   3 -11   3        6.38        6.31      1.93 o 
   4 -11   3       94.47       89.93      3.97 o 
   5 -11   3       96.05       90.38      3.74 o 
   6 -11   3        3.13        1.41      3.61 o 
   7 -11   3       30.26       34.20      3.16 o 
   8 -11   3       11.68       12.02      2.54 o 
   9 -11   3        7.66        7.56      3.72 o 
  -9 -10   3      143.39      162.48      6.47 o 
  -8 -10   3      348.72      388.32     10.91 o 
  -7 -10   3        4.35        5.10      2.46 o 
  -6 -10   3      271.07      282.42      9.96 o 
  -5 -10   3       64.26       64.37      3.55 o 
  -4 -10   3       87.64       74.69      4.84 o 
  -3 -10   3        6.28        4.28      1.16 o 
  -2 -10   3       37.50       38.15      2.20 o 
  -1 -10   3        6.44        6.03      1.50 o 
   0 -10   3       26.81       24.36      2.14 o 
   1 -10   3        9.61        9.32      1.54 o 
   2 -10   3       74.19       82.04      3.58 o 
   3 -10   3        2.81        1.39      1.63 o 
   4 -10   3        2.16        4.17      1.64 o 
   5 -10   3        3.89        5.24      1.53 o 
   6 -10   3        2.99        1.87      1.81 o 
   7 -10   3       46.94       41.83      3.96 o 
   8 -10   3       27.07       22.81      2.32 o 
   9 -10   3        3.34        1.13      1.91 o 
  10 -10   3        0.59        1.39      1.95 o 
  -9  -9   3        6.43        2.75      1.89 o 
  -8  -9   3       56.93       58.18      3.25 o 
  -7  -9   3       18.50       19.87      2.63 o 
  -6  -9   3       75.34       81.18      4.58 o 
  -5  -9   3       54.72       59.58      3.19 o 
  -4  -9   3       11.87       14.03      2.03 o 
  -3  -9   3      343.08      336.55      5.89 o 
  -2  -9   3        5.58        1.82      1.37 o 
  -1  -9   3       10.77       14.55      1.50 o 
   0  -9   3      401.68      379.40      7.84 o 
   1  -9   3      587.97      587.12      8.59 o 
   2  -9   3        3.22        0.08      1.14 o 
   3  -9   3       18.94       16.71      1.41 o 
   4  -9   3       53.85       51.55      2.44 o 
   5  -9   3       57.74       55.88      2.69 o 
   6  -9   3        0.05        0.32      1.35 o 
   7  -9   3       28.33       25.88      1.83 o 
   8  -9   3       13.99       13.35      1.61 o 
   9  -9   3        2.12        0.97      1.83 o 
  10  -9   3        0.11        2.86      1.92 o 
  11  -9   3        0.30       -0.77      1.95 o 
  -8  -8   3       28.54       37.03      2.50 o 
  -7  -8   3        8.00        4.64      1.77 o 
  -6  -8   3       21.85       20.12      1.98 o 
  -5  -8   3      215.73      204.72      5.83 o 
  -4  -8   3        0.24        2.47      1.14 o 
  -3  -8   3       41.57       30.34      1.48 o 
  -2  -8   3       51.23       44.11      1.91 o 
  -1  -8   3      111.75      115.85      3.09 o 
   0  -8   3      982.93      973.04     14.41 o 
   1  -8   3      812.50      760.10     10.38 o 
   2  -8   3      525.87      500.38      7.47 o 
   3  -8   3      244.03      243.29      3.69 o 
   4  -8   3      266.04      240.02      4.39 o 
   5  -8   3      180.25      175.99      4.51 o 
   6  -8   3       42.87       40.84      1.98 o 
   7  -8   3       24.48       25.09      1.75 o 
   8  -8   3      370.05      351.30      5.94 o 
   9  -8   3      126.25      125.54      4.08 o 
  10  -8   3        0.48        0.50      1.86 o 
  11  -8   3        0.06       -1.21      2.41 o 
  -9  -7   3        0.00        1.15      2.29 o 
  -8  -7   3      376.67      395.26     15.74 o 
  -7  -7   3       25.58       20.93      2.19 o 
  -6  -7   3        3.05        4.64      1.31 o 
  -5  -7   3      295.01      230.13      5.24 o 
  -4  -7   3      123.39       93.93      3.03 o 
  -3  -7   3      345.83      288.62      5.53 o 
  -2  -7   3      242.68      230.43      3.96 o 
  -1  -7   3      337.44      304.68      4.97 o 
   0  -7   3      903.60      913.32     10.36 o 
   1  -7   3      719.93      687.48      9.00 o 
   2  -7   3       23.65       19.16      1.55 o 
   3  -7   3       84.64       79.14      1.93 o 
   4  -7   3      122.16       99.39      2.29 o 
   5  -7   3        0.17       -0.59      0.90 o 
   6  -7   3       22.68       17.82      1.39 o 
   7  -7   3      324.98      304.25      5.25 o 
   8  -7   3        6.89        4.28      1.51 o 
   9  -7   3        3.80        2.05      1.56 o 
  10  -7   3       36.52       38.38      5.36 o 
  11  -7   3      102.39      102.80      4.32 o 
  12  -7   3       31.06       36.32      3.03 o 
  -9  -6   3       60.05       67.50      5.61 o 
  -8  -6   3        4.43        4.12      1.95 o 
  -7  -6   3        6.86        6.27      1.92 o 
  -6  -6   3        2.42        6.34      1.26 o 
  -5  -6   3      104.12       86.54      2.47 o 
  -4  -6   3        0.13        1.51      0.98 o 
  -3  -6   3        8.16       16.90      2.85 o 
  -2  -6   3       33.83       23.14      0.94 o 
  -1  -6   3       75.15       75.34      1.99 o 
   0  -6   3        3.15        7.07      0.58 o 
   1  -6   3      374.94      337.64      3.86 o 
   2  -6   3      140.88      124.49      1.98 o 
   3  -6   3       37.80       28.01      1.11 o 
   4  -6   3      218.15      205.82      2.88 o 
   5  -6   3       22.51       21.09      1.22 o 
   6  -6   3      275.38      267.40      3.93 o 
   7  -6   3        0.42       -1.91      0.95 o 
   8  -6   3       78.46       77.65      2.48 o 
   9  -6   3       39.57       32.22      2.04 o 
  10  -6   3       48.58       46.52      2.32 o 
  11  -6   3        0.57       -0.43      1.39 o 
  12  -6   3       85.78       86.60      3.48 o 
  13  -6   3       75.21       76.17      3.87 o 
  -9  -5   3        2.87        4.01      1.95 o 
  -8  -5   3        0.31        0.45      0.83 o 
  -7  -5   3       14.73       16.77      1.22 o 
  -6  -5   3      207.18      211.72      3.45 o 
  -5  -5   3      147.36      129.10      2.26 o 
  -4  -5   3      149.54      154.84      2.48 o 
  -3  -5   3      124.61      117.37      1.88 o 
  -2  -5   3      223.75      211.50      3.41 o 
  -1  -5   3      229.22      221.95      3.10 o 
   0  -5   3      189.52      202.17      2.65 o 
   1  -5   3        3.22        3.13      0.55 o 
   2  -5   3       38.27       38.82      1.12 o 
   3  -5   3        1.29        1.85      0.66 o 
   4  -5   3      320.29      346.57      3.61 o 
   5  -5   3      166.98      190.24      2.94 o 
   6  -5   3        1.72        2.20      0.94 o 
   7  -5   3      146.25      144.88      2.66 o 
   8  -5   3      627.34      641.76      8.44 o 
   9  -5   3      439.74      452.76      6.60 o 
  10  -5   3        7.63        5.92      1.38 o 
  11  -5   3       13.46       14.48      1.70 o 
  12  -5   3        6.54        5.11      1.89 o 
  13  -5   3        0.00       -2.04      1.58 o 
 -11  -4   3       12.79       17.12      4.18 o 
 -10  -4   3       34.29       38.70      4.69 o 
  -9  -4   3       74.17       73.98      2.75 o 
  -8  -4   3      102.93       89.51      2.76 o 
  -7  -4   3        8.08        6.64      0.88 o 
  -6  -4   3     3382.13     3159.85     37.33 o 
  -5  -4   3     2258.98     2116.11     23.20 o 
  -4  -4   3      210.95      211.55      2.97 o 
  -3  -4   3      253.53      274.08      3.71 o 
  -2  -4   3      268.33      248.57      2.61 o 
  -1  -4   3      725.48      774.31      9.67 o 
   0  -4   3      175.13      166.80      2.12 o 
   1  -4   3      117.52      136.04      2.09 o 
   2  -4   3        0.99        3.14      0.52 o 
   3  -4   3      733.70      833.63      7.64 o 
   4  -4   3       43.71       61.93      1.36 o 
   5  -4   3      528.27      646.53      6.51 o 
   6  -4   3        0.20       -0.68      0.82 o 
   7  -4   3      236.42      221.83      6.92 o 
   8  -4   3      665.53      674.02      8.63 o 
   9  -4   3      310.91      305.29      4.89 o 
  10  -4   3        1.96        1.29      1.63 o 
  11  -4   3        1.37        0.64      1.66 o 
  12  -4   3      109.97      102.63      5.09 o 
  13  -4   3       31.49       29.93      2.56 o 
 -13  -3   3        8.25        8.53      4.12 o 
 -12  -3   3        1.53        0.40      3.38 o 
 -11  -3   3      165.58      181.43      9.90 o 
 -10  -3   3      156.01      134.60      8.02 o 
  -9  -3   3        0.02        1.03      0.80 o 
  -8  -3   3       80.15       74.09      2.16 o 
  -7  -3   3     2677.98     2495.68     27.44 o 
  -6  -3   3      119.26      118.47      2.38 o 
  -5  -3   3      202.48      183.35      2.95 o 
  -4  -3   3      830.16      801.77     10.17 o 
  -3  -3   3      512.52      588.09      7.26 o 
  -2  -3   3     1200.75     1185.42     14.48 o 
  -1  -3   3       42.18       38.93      0.92 o 
   0  -3   3       11.57       15.45      0.56 o 
   1  -3   3      633.79      698.85      9.51 o 
   2  -3   3      413.40      509.02      4.90 o 
   3  -3   3      115.72      119.06      2.02 o 
   4  -3   3      732.09      879.72      9.47 o 
   5  -3   3       80.65       83.07      1.73 o 
   6  -3   3       41.33       36.80      1.34 o 
   7  -3   3      175.99      174.30      3.20 o 
   8  -3   3       21.06       19.67      1.32 o 
   9  -3   3       45.09       55.22      2.01 o 
  10  -3   3      303.76      294.34      5.73 o 
  11  -3   3        1.73        2.91      1.44 o 
  12  -3   3        4.18        0.87      1.52 o 
  13  -3   3        0.09       -0.54      1.46 o 
  14  -3   3       30.15       32.88      2.65 o 
 -13  -2   3       10.58        9.38      3.23 o 
 -12  -2   3      154.98      170.99      5.23 o 
 -11  -2   3      334.74      354.33     14.66 o 
 -10  -2   3       39.29       38.08      2.53 o 
  -9  -2   3        0.46        0.72      1.07 o 
  -8  -2   3       40.61       37.17      1.62 o 
  -7  -2   3      421.78      388.00      5.41 o 
  -6  -2   3      406.13      364.57      5.00 o 
  -5  -2   3        1.44        0.32      0.46 o 
  -4  -2   3        0.60        0.63      0.42 o 
  -3  -2   3        6.32        7.26      0.55 o 
  -2  -2   3       25.43       26.13      0.82 o 
  -1  -2   3     1144.00     1074.42     10.72 o 
   0  -2   3      154.93      154.63      3.31 o 
   1  -2   3        7.11       13.58      0.55 o 
   2  -2   3      110.76      149.49      2.21 o 
   3  -2   3       21.37       36.98      1.15 o 
   4  -2   3       76.42      115.35      1.85 o 
   5  -2   3      493.33      578.61      6.13 o 
   6  -2   3      447.00      512.92      6.48 o 
   7  -2   3       78.26       86.73      2.39 o 
   8  -2   3       76.53       74.47      2.30 o 
   9  -2   3       14.03       19.75      1.45 o 
  10  -2   3       12.81       11.68      1.75 o 
  11  -2   3        4.52        3.94      1.40 o 
  12  -2   3       35.73       37.81      2.42 o 
  13  -2   3       20.51       15.95      1.82 o 
  14  -2   3       20.39       19.42      4.01 o 
 -13  -1   3       63.02       67.70      3.63 o 
 -12  -1   3        0.91        0.49      1.59 o 
 -11  -1   3      181.47      185.60      5.98 o 
 -10  -1   3       64.32       59.76      2.47 o 
  -9  -1   3       23.74       25.29      1.48 o 
  -8  -1   3       19.37       15.39      1.00 o 
  -7  -1   3      332.48      271.25      4.09 o 
  -6  -1   3        0.26       -0.17      0.59 o 
  -5  -1   3      703.59      649.55      9.15 o 
  -4  -1   3      213.64      207.96      3.58 o 
  -3  -1   3      536.43      586.60      8.06 o 
  -2  -1   3      671.16      527.07      6.36 o 
  -1  -1   3      640.87      675.43      7.17 o 
   0  -1   3       19.33       14.26      0.73 o 
   1  -1   3       71.90       75.57      1.48 o 
   2  -1   3     2326.22     2854.33     30.12 o 
   3  -1   3       35.81       33.33      1.34 o 
   4  -1   3       44.16       82.55      1.55 o 
   5  -1   3      295.55      361.19      4.40 o 
   6  -1   3      396.43      431.71      5.51 o 
   7  -1   3       42.82       52.30      1.78 o 
   8  -1   3      342.28      359.86      5.57 o 
   9  -1   3        7.46        7.99      1.10 o 
  10  -1   3       80.66       84.74      2.76 o 
  11  -1   3        3.41        4.40      1.31 o 
  12  -1   3       53.82       48.73      2.40 o 
  13  -1   3       30.12       32.55      3.27 o 
  14  -1   3        1.48        0.76      2.21 o 
 -13   0   3       24.33       30.20      2.81 o 
 -12   0   3        7.30        3.44      1.80 o 
 -11   0   3       39.39       43.21      2.71 o 
 -10   0   3        6.93        9.99      2.02 o 
  -9   0   3      528.03      432.02      7.46 o 
  -8   0   3      117.10      111.65      2.63 o 
  -7   0   3       22.82       24.74      1.18 o 
  -6   0   3       10.37        4.59      0.58 o 
  -5   0   3       13.96        7.73      0.57 o 
  -4   0   3      239.61      254.20      3.54 o 
  -3   0   3      120.62      175.97      2.77 o 
  -2   0   3     1438.41     1417.01     17.52 o 
  -1   0   3     1993.22     1877.82     27.41 o 
   0   0   3     2027.98     2140.78     56.94 o 
   1   0   3    10538.39    11757.58    118.70 o 
   2   0   3    50652.80    56409.66    571.59 o 
   3   0   3     2849.68     3463.50     36.45 o 
   4   0   3      170.68      234.16      2.73 o 
   5   0   3      301.21      368.43      4.80 o 
   6   0   3       46.30       59.57      1.61 o 
   7   0   3       34.10       40.91      1.49 o 
   8   0   3       29.13       25.76      1.32 o 
   9   0   3        4.33        3.01      0.91 o 
  10   0   3       10.13       12.04      1.30 o 
  11   0   3        6.35        4.63      1.20 o 
  12   0   3       16.56       16.91      3.12 o 
  13   0   3        4.35        2.13      1.96 o 
  14   0   3       12.26        9.76      2.57 o 
 -13   1   3        0.90        1.73      1.91 o 
 -12   1   3        0.56       -0.04      1.72 o 
 -11   1   3        5.94        6.64      1.56 o 
 -10   1   3       36.52       33.88      2.21 o 
  -9   1   3       27.74       25.47      2.59 o 
  -8   1   3       74.08       56.05      1.96 o 
  -7   1   3       51.73       40.19      1.65 o 
  -6   1   3        0.00       -0.13      0.59 o 
  -5   1   3       81.24       73.42      1.70 o 
  -4   1   3      211.54      187.10      2.49 o 
  -3   1   3     4277.84     4428.30     47.29 o 
  -2   1   3     1832.43     1877.99     19.37 o 
  -1   1   3        7.83        8.76      0.62 o 
   0   1   3     3002.53     3216.75     61.39 o 
   1   1   3    39173.25    41448.04    500.57 o 
   2   1   3      288.67      339.86      3.53 o 
   3   1   3      896.78     1034.08     10.41 o 
   4   1   3     1590.44     1732.04     19.46 o 
   5   1   3       47.94       59.78      1.63 o 
   6   1   3       98.48       94.05      2.04 o 
   7   1   3       86.75       85.92      2.45 o 
   8   1   3      249.12      272.34      4.12 o 
   9   1   3      243.11      233.34      4.42 o 
  10   1   3        4.72        2.36      1.03 o 
  11   1   3        2.32        2.61      1.62 o 
  12   1   3       66.93       62.85      3.71 o 
  13   1   3      113.10      110.74      4.95 o 
  14   1   3       32.30       38.37      7.24 o 
 -13   2   3       39.31       47.63      3.70 o 
 -12   2   3        2.01       -0.17      1.51 o 
 -11   2   3      122.76      122.46      4.14 o 
 -10   2   3       54.39       50.16      2.68 o 
  -9   2   3      159.70      137.52      3.66 o 
  -8   2   3        3.11        1.63      0.89 o 
  -7   2   3       57.36       46.69      1.87 o 
  -6   2   3       10.60       17.94      1.19 o 
  -5   2   3        7.75       11.96      0.77 o 
  -4   2   3     1169.54     1209.98     13.63 o 
  -3   2   3     2519.16     2595.44     28.49 o 
  -2   2   3       85.41       92.79      1.63 o 
  -1   2   3      395.58      433.50      6.28 o 
   0   2   3     1411.84     1531.22     17.97 o 
   1   2   3      169.97      231.54      2.88 o 
   2   2   3      338.62      375.60      4.08 o 
   3   2   3       41.59       52.27      1.11 o 
   4   2   3      273.10      284.77      3.86 o 
   5   2   3       13.20        8.89      0.50 o 
   6   2   3       80.07       84.02      1.60 o 
   7   2   3       79.44       86.26      1.77 o 
   8   2   3        1.66        2.20      0.89 o 
   9   2   3       80.15       78.87      2.27 o 
  10   2   3      132.54      126.69      4.46 o 
  11   2   3       63.90       61.53      3.42 o 
  12   2   3        6.90        7.44      1.91 o 
  13   2   3        6.62        4.63      3.29 o 
  14   2   3       71.22       78.18      4.37 o 
 -13   3   3      194.44      209.18      7.31 o 
 -12   3   3       98.29      101.12      4.20 o 
 -11   3   3        0.02       -1.23      1.41 o 
 -10   3   3       81.69       70.35      3.15 o 
  -9   3   3      115.50      104.99      3.63 o 
  -8   3   3        0.62       -0.76      0.73 o 
  -7   3   3       64.57       56.47      2.28 o 
  -6   3   3      123.44      121.06      2.37 o 
  -5   3   3       18.00       17.62      0.96 o 
  -4   3   3       82.63       75.86      1.58 o 
  -3   3   3       18.98       24.41      0.95 o 
  -2   3   3      189.10      199.02      3.18 o 
  -1   3   3      766.07      766.41      9.41 o 
   0   3   3      297.69      252.37      2.92 o 
   1   3   3      136.80      127.95      1.85 o 
   2   3   3      361.44      422.67      4.90 o 
   3   3   3      495.41      544.26      7.95 o 
   4   3   3     1009.26     1100.64     18.40 o 
   5   3   3      293.66      263.23      3.76 o 
   6   3   3       10.62        6.36      0.79 o 
   7   3   3      121.99       96.52      2.27 o 
   8   3   3       62.10       55.90      1.80 o 
   9   3   3      380.05      374.10      7.53 o 
  10   3   3     1523.30     1438.15     23.71 o 
  11   3   3      327.83      310.38      8.11 o 
  12   3   3        2.33        2.81      1.98 o 
  13   3   3       25.78       30.03      5.24 o 
  14   3   3      140.87      150.89      5.69 o 
 -13   4   3        8.58        4.16      2.42 o 
 -12   4   3      102.94      108.26      7.30 o 
 -11   4   3       98.34      100.80      4.08 o 
 -10   4   3       22.58       20.16      2.47 o 
  -9   4   3       23.50       19.31      1.58 o 
  -8   4   3       36.24       31.41      1.56 o 
  -7   4   3        0.03        0.18      0.71 o 
  -6   4   3      986.50      924.18     11.11 o 
  -5   4   3       31.21       29.51      1.12 o 
  -4   4   3      190.10      181.90      2.68 o 
  -3   4   3      534.59      544.30      5.85 o 
  -2   4   3       36.93       65.28      1.20 o 
  -1   4   3      295.43      289.10      3.32 o 
   0   4   3       69.76       81.79      1.47 o 
   1   4   3        0.48        3.81      0.46 o 
   2   4   3       62.33       58.40      1.08 o 
   3   4   3      879.85      939.78     10.21 o 
   4   4   3       34.49       40.03      1.37 o 
   5   4   3      463.07      459.86      7.01 o 
   6   4   3      272.68      277.57      3.85 o 
   7   4   3      646.85      647.12      7.63 o 
   8   4   3        1.71        0.27      1.06 o 
   9   4   3      413.63      405.22      9.58 o 
  10   4   3     1130.76     1117.16     22.85 o 
  11   4   3      158.69      150.35      6.27 o 
  12   4   3        2.75        1.95      1.70 o 
  13   4   3        3.73        1.72      2.23 o 
  14   4   3        0.63       -0.40      2.12 o 
 -13   5   3       78.79       79.29      4.98 o 
 -12   5   3       18.20       19.26      2.97 o 
 -11   5   3        1.55        1.57      1.70 o 
 -10   5   3        4.17        5.97      1.26 o 
  -9   5   3       94.33       93.58      2.86 o 
  -8   5   3        1.07        1.06      0.96 o 
  -7   5   3        0.87       -0.16      0.75 o 
  -6   5   3      435.55      416.84      5.85 o 
  -5   5   3      334.40      332.38      4.41 o 
  -4   5   3      119.38      132.26      2.32 o 
  -3   5   3      802.34      787.58      7.96 o 
  -2   5   3      245.31      190.31      2.42 o 
  -1   5   3      629.99      669.81      6.60 o 
   0   5   3     1609.77     1823.06     17.99 o 
   1   5   3      192.41      193.05      2.20 o 
   2   5   3       21.25       13.35      0.52 o 
   3   5   3      122.31      137.90      2.28 o 
   4   5   3       95.12      107.06      1.79 o 
   5   5   3     1125.58     1228.53     17.08 o 
   6   5   3      108.48       98.15      2.15 o 
   7   5   3       40.13       43.61      1.35 o 
   8   5   3      229.77      215.28      7.30 o 
   9   5   3     2332.19     2205.13     42.30 o 
  10   5   3      172.68      171.13      5.41 o 
  11   5   3        2.57        1.37      1.83 o 
  12   5   3       16.41       18.15      2.81 o 
  13   5   3        0.34        0.40      2.12 o 
  14   5   3       49.54       50.38      4.35 o 
 -12   6   3       10.10       11.12      2.79 o 
 -11   6   3       61.65       62.61      2.87 o 
 -10   6   3      197.53      212.95      4.82 o 
  -9   6   3      180.21      180.48      4.62 o 
  -8   6   3       16.99       19.07      1.52 o 
  -7   6   3       78.65       83.02      2.87 o 
  -6   6   3      551.39      540.66      6.67 o 
  -5   6   3     1006.90      934.93     10.42 o 
  -4   6   3      141.86      128.89      2.12 o 
  -3   6   3        0.90        0.19      0.49 o 
  -2   6   3        0.52        0.94      0.46 o 
  -1   6   3     1079.02     1266.02     10.28 o 
   0   6   3        0.03        1.31      0.42 o 
   1   6   3      142.51      151.45      1.90 o 
   2   6   3       21.94       22.94      0.76 o 
   3   6   3       32.81       31.41      1.00 o 
   4   6   3        1.60        0.13      0.62 o 
   5   6   3        9.38       14.66      1.06 o 
   6   6   3        0.04        0.63      0.84 o 
   7   6   3        8.22        6.70      1.05 o 
   8   6   3       56.47       64.75      3.12 o 
   9   6   3        5.29        5.00      1.57 o 
  10   6   3       60.93       55.75      3.21 o 
  11   6   3       15.25       16.20      2.52 o 
  12   6   3        9.25        9.05      2.58 o 
  13   6   3        7.84        9.85      2.52 o 
  14   6   3        9.26        6.13      2.46 o 
 -12   7   3       10.66       15.96      1.89 o 
 -11   7   3       21.74       24.14      2.46 o 
 -10   7   3        7.77       10.26      1.68 o 
  -9   7   3        9.74        9.19      1.53 o 
  -8   7   3      235.90      221.96      4.92 o 
  -7   7   3      182.71      175.43      4.26 o 
  -6   7   3       36.32       40.31      1.55 o 
  -5   7   3       79.78       88.35      2.10 o 
  -4   7   3       24.41       24.23      1.09 o 
  -3   7   3        6.40        9.40      0.83 o 
  -2   7   3       58.82       48.42      1.18 o 
  -1   7   3      116.08      136.81      1.93 o 
   0   7   3        5.39        9.47      0.67 o 
   1   7   3      383.27      375.36      4.03 o 
   2   7   3       50.99       40.00      1.11 o 
   3   7   3      608.00      550.30      5.91 o 
   4   7   3      139.31      139.77      2.45 o 
   5   7   3       34.44       33.49      1.66 o 
   6   7   3      113.39      116.09      4.08 o 
   7   7   3       13.96       12.19      1.73 o 
   8   7   3      154.76      141.41      5.73 o 
   9   7   3        5.15        3.61      1.77 o 
  10   7   3        8.98        9.56      2.12 o 
  11   7   3        0.00        1.95      1.89 o 
  12   7   3       57.78       57.88      4.24 o 
  13   7   3       21.26       17.75      2.92 o 
 -11   8   3        0.79        2.88      1.73 o 
 -10   8   3       47.11       49.82      3.05 o 
  -9   8   3       46.33       52.69      2.81 o 
  -8   8   3       71.83       74.41      2.63 o 
  -7   8   3        0.01       -1.79      0.89 o 
  -6   8   3        8.70        6.01      1.09 o 
  -5   8   3       43.55       41.35      1.53 o 
  -4   8   3      823.08      766.23      8.18 o 
  -3   8   3       74.86       46.80      1.36 o 
  -2   8   3       12.10       23.11      1.29 o 
  -1   8   3        6.45       12.42      0.79 o 
   0   8   3      122.22      134.12      2.19 o 
   1   8   3      185.81      154.19      2.29 o 
   2   8   3      726.72      684.14      8.34 o 
   3   8   3      480.74      477.45      6.73 o 
   4   8   3      578.74      563.98     11.72 o 
   5   8   3        0.27       -0.68      1.02 o 
   6   8   3        7.02        6.77      1.24 o 
   7   8   3        0.04        0.34      1.77 o 
   8   8   3       62.53       51.87      3.78 o 
   9   8   3        0.19       -2.98      1.49 o 
  10   8   3        0.56        2.63      1.83 o 
  11   8   3      219.19      229.41      8.42 o 
  12   8   3       30.57       24.16      3.09 o 
  13   8   3        5.99        1.55      2.12 o 
 -11   9   3       74.38       79.16      3.80 o 
 -10   9   3       55.22       64.05      3.49 o 
  -9   9   3        5.25        6.98      1.68 o 
  -8   9   3        0.65        0.96      1.24 o 
  -7   9   3        0.59        0.86      1.13 o 
  -6   9   3      207.29      190.63      4.02 o 
  -5   9   3      268.59      219.99      3.72 o 
  -4   9   3      336.03      299.79      4.98 o 
  -3   9   3        3.26        1.74      1.04 o 
  -2   9   3      303.02      225.48      4.32 o 
  -1   9   3      650.54      575.16      7.42 o 
   0   9   3        1.38       -0.67      0.89 o 
   1   9   3       31.92       37.25      2.01 o 
   2   9   3     2905.03     2762.76     33.15 o 
   3   9   3     1215.24     1175.38     14.90 o 
   4   9   3       55.31       48.56      2.67 o 
   5   9   3        2.47        2.49      1.26 o 
   6   9   3       18.44       20.65      1.65 o 
   7   9   3      116.46      107.23      5.38 o 
   8   9   3      152.53      131.91      5.95 o 
   9   9   3        4.49        4.81      2.06 o 
  10   9   3       19.88       20.32      2.92 o 
  11   9   3        2.50       -2.06      1.83 o 
  12   9   3       76.39       84.96      5.10 o 
 -10  10   3        0.81        2.35      1.91 o 
  -9  10   3       39.62       36.04      2.84 o 
  -8  10   3        0.00        0.22      1.78 o 
  -7  10   3       13.02       14.46      1.84 o 
  -6  10   3        2.45        1.13      1.37 o 
  -5  10   3       19.04       17.34      1.96 o 
  -4  10   3        7.67        5.42      1.40 o 
  -3  10   3        3.74        4.34      1.38 o 
  -2  10   3      352.65      325.94      5.91 o 
  -1  10   3       60.51       53.49      2.05 o 
   0  10   3      395.96      351.76      5.34 o 
   1  10   3      358.25      344.74      6.04 o 
   2  10   3       34.53       33.55      1.84 o 
   3  10   3       32.93       38.39      2.55 o 
   4  10   3       70.42       52.50      2.92 o 
   5  10   3        8.12       11.55      1.64 o 
   6  10   3      142.02      128.04      3.88 o 
   7  10   3        7.63        4.35      2.29 o 
   8  10   3        9.46        9.90      2.58 o 
   9  10   3       13.54       19.58      2.98 o 
  10  10   3       14.39       19.35      2.86 o 
  11  10   3       13.95       16.43      2.81 o 
  12  10   3       13.54       15.06      2.81 o 
  -9  11   3        1.28        3.20      3.01 o 
  -8  11   3      160.62      181.47      6.68 o 
  -7  11   3        5.74        4.54      2.30 o 
  -6  11   3       55.28       55.33      3.28 o 
  -5  11   3       12.26       15.38      1.49 o 
  -4  11   3        0.30       -0.22      1.31 o 
  -3  11   3      148.75      144.61      4.95 o 
  -2  11   3        1.52        0.78      1.28 o 
  -1  11   3      163.56      152.26      3.65 o 
   0  11   3        0.00       -1.40      1.18 o 
   1  11   3       13.91       13.06      1.54 o 
   2  11   3       30.56       28.44      1.84 o 
   3  11   3       70.93       66.19      3.39 o 
   4  11   3      104.37       93.37      4.69 o 
   5  11   3       40.65       41.09      3.55 o 
   6  11   3       31.92       34.90      3.06 o 
   7  11   3        4.06        0.97      2.18 o 
   8  11   3        8.70        5.32      2.46 o 
   9  11   3        0.11        0.17      2.23 o 
  10  11   3       15.65       17.06      3.15 o 
  11  11   3      309.19      292.90     10.48 o 
  -8  12   3        0.89        2.83      2.43 o 
  -7  12   3      111.98      106.45      5.24 o 
  -6  12   3       17.88       10.79      2.67 o 
  -5  12   3        1.11        0.61      1.47 o 
  -4  12   3       73.20       74.32      3.59 o 
  -3  12   3       32.95       35.29      3.02 o 
  -2  12   3        0.94        1.27      1.33 o 
  -1  12   3        3.68        2.70      1.48 o 
   0  12   3       80.14       85.84      3.85 o 
   1  12   3       15.22       13.18      1.64 o 
   2  12   3       31.35       34.72      2.35 o 
   3  12   3        1.73        0.22      1.55 o 
   4  12   3       50.41       54.77      3.19 o 
   5  12   3       25.69       31.36      4.04 o 
   6  12   3       66.60       73.08      3.15 o 
   7  12   3       56.37       64.75      5.32 o 
   8  12   3        0.63        0.46      2.35 o 
   9  12   3       62.97       71.68      5.32 o 
  10  12   3      121.21      125.38      6.64 o 
  -7  13   3       26.04       28.32      5.15 o 
  -6  13   3      324.22      350.43     13.45 o 
  -5  13   3       12.59       11.27      2.02 o 
  -4  13   3       74.50       79.26      4.25 o 
  -3  13   3       21.80       20.61      2.29 o 
  -2  13   3      234.04      229.61      6.21 o 
  -1  13   3       17.64       18.90      2.43 o 
   0  13   3       19.91       16.31      2.53 o 
   1  13   3      184.77      189.49      6.28 o 
   2  13   3        1.23        1.37      1.60 o 
   3  13   3      195.48      209.19      6.46 o 
   4  13   3      470.16      481.15     11.00 o 
   5  13   3       55.86       57.70      3.98 o 
   6  13   3       34.75       37.04      4.55 o 
   7  13   3        1.38       -0.23      2.69 o 
   8  13   3      200.20      190.88      8.76 o 
   9  13   3       44.65       40.65      4.58 o 
  -5  14   3       20.14       22.09      2.32 o 
  -4  14   3       74.95       81.18      4.24 o 
  -3  14   3       94.22      115.02      7.50 o 
  -2  14   3        0.36       -0.13      1.93 o 
  -1  14   3        0.17        0.00      1.88 o 
   0  14   3       11.79        8.18      3.41 o 
   1  14   3       30.32       43.75      5.70 o 
   2  14   3       49.55       46.70      2.98 o 
   3  14   3        1.70        0.03      1.89 o 
   4  14   3        3.29        5.21      2.00 o 
   5  14   3        2.37        4.33      1.80 o 
   6  14   3      217.47      230.21     10.31 o 
   7  14   3      107.74      108.89      6.98 o 
  -3  15   3       15.04       14.94      3.41 o 
  -2  15   3        1.55       -0.98      2.27 o 
  -1  15   3       53.85       63.91      7.16 o 
   0  15   3        3.28        5.21      2.43 o 
   1  15   3       15.09       10.17      3.32 o 
   2  15   3        7.96       10.77      3.62 o 
   3  15   3        7.21        7.90      2.83 o 
   4  15   3        0.00       -1.23      1.74 o 
   5  15   3        4.77        9.66      2.01 o 
  -4 -13   4       21.93       28.63      4.64 o 
  -3 -13   4      143.79      166.31      8.93 o 
  -2 -13   4       32.40       36.60      3.38 o 
  -1 -13   4       41.18       38.45      3.16 o 
   0 -13   4        6.38        6.34      2.34 o 
   1 -13   4        0.66        0.78      1.79 o 
   2 -13   4        7.45        3.52      2.54 o 
   3 -13   4        0.00        0.49      2.72 o 
   4 -13   4       55.61       49.42      4.12 o 
   5 -13   4        0.28        0.74      3.61 o 
  -6 -12   4      141.05      159.22      7.84 o 
  -5 -12   4      285.37      333.43     12.54 o 
  -4 -12   4       11.39       15.46      3.66 o 
  -3 -12   4        2.48       11.84      2.51 o 
  -2 -12   4       19.98       20.56      2.08 o 
  -1 -12   4        1.25       -0.94      1.51 o 
   0 -12   4        0.05       -2.13      1.83 o 
   1 -12   4       99.33       95.64      3.97 o 
   2 -12   4      175.33      186.63      9.67 o 
   3 -12   4       74.45       80.79      9.07 o 
   4 -12   4       25.36       30.45      3.38 o 
   5 -12   4        3.07        1.91      2.52 o 
   6 -12   4       24.30       21.83      3.23 o 
   7 -12   4       85.58       80.38      6.35 o 
  -8 -11   4        0.86       -1.71      1.65 o 
  -7 -11   4       63.60       73.34      5.21 o 
  -6 -11   4      198.35      242.00      9.62 o 
  -5 -11   4        5.61        5.27      2.75 o 
  -4 -11   4       46.01       56.23      3.81 o 
  -3 -11   4      132.45      138.57      5.71 o 
  -2 -11   4      117.19      128.88      3.95 o 
  -1 -11   4       31.15       36.16      2.51 o 
   0 -11   4       27.44       24.33      2.33 o 
   1 -11   4       34.81       40.99      2.42 o 
   2 -11   4      183.86      198.61      6.16 o 
   3 -11   4       20.61       25.28      2.54 o 
   4 -11   4        2.54        0.52      1.84 o 
   5 -11   4      134.16      129.71      9.99 o 
   6 -11   4        4.65        7.58      2.28 o 
   7 -11   4       83.97       94.20      4.59 o 
   8 -11   4        4.76        5.88      2.49 o 
  -9 -10   4       20.47       25.53      2.92 o 
  -8 -10   4       19.87       23.70      2.53 o 
  -7 -10   4        7.37        7.07      2.05 o 
  -6 -10   4       22.47       33.26      3.66 o 
  -5 -10   4       69.25       77.13      6.24 o 
  -4 -10   4       33.39       48.15      4.81 o 
  -3 -10   4       62.96       63.44      3.79 o 
  -2 -10   4        6.00        6.31      1.43 o 
  -1 -10   4        5.81        2.51      1.42 o 
   0 -10   4        4.05        6.29      1.59 o 
   1 -10   4        9.67        8.41      1.53 o 
   2 -10   4        7.68       10.67      2.23 o 
   3 -10   4      119.79      112.89      3.60 o 
   4 -10   4      116.22      109.71      4.17 o 
   5 -10   4      160.78      164.94      4.23 o 
   6 -10   4        7.51        5.17      1.95 o 
   7 -10   4      105.82      110.66      6.78 o 
   8 -10   4        7.22        8.54      2.06 o 
   9 -10   4        5.46        5.95      2.67 o 
  -9  -9   4       74.62       91.06      3.82 o 
  -8  -9   4       39.43       42.67      3.03 o 
  -7  -9   4        0.02       -0.13      1.46 o 
  -6  -9   4        1.95        2.57      1.51 o 
  -5  -9   4       27.03       39.27      3.35 o 
  -4  -9   4      173.86      163.92      5.50 o 
  -3  -9   4       27.60       27.28      3.12 o 
  -2  -9   4       58.70       61.11      2.58 o 
  -1  -9   4       56.68       50.02      2.32 o 
   0  -9   4        4.18        0.14      1.31 o 
   1  -9   4        0.35        0.91      1.23 o 
   2  -9   4       21.57       18.68      1.76 o 
   3  -9   4      520.56      479.50      8.27 o 
   4  -9   4      195.95      194.50      4.29 o 
   5  -9   4       23.99       19.56      1.63 o 
   6  -9   4        0.01        0.03      2.46 o 
   7  -9   4        0.01       -0.98      1.46 o 
   8  -9   4       72.44       67.31      2.96 o 
   9  -9   4       98.71       98.34      4.29 o 
  10  -9   4       13.74       10.09      2.27 o 
  -9  -8   4        1.44       -0.92      2.29 o 
  -8  -8   4       22.51       25.14      7.93 o 
  -7  -8   4      316.92      332.85      8.35 o 
  -6  -8   4       23.23       31.39      3.03 o 
  -5  -8   4        7.48        4.86      1.52 o 
  -4  -8   4      100.83       88.45      3.30 o 
  -3  -8   4        0.01        2.37      1.34 o 
  -2  -8   4      830.53      679.43     10.45 o 
  -1  -8   4       52.30       61.17      2.33 o 
   0  -8   4        0.13        0.12      1.03 o 
   1  -8   4      145.43      139.59      3.27 o 
   2  -8   4     1090.08     1060.29     14.02 o 
   3  -8   4      659.93      643.86     10.04 o 
   4  -8   4      125.05      111.08      2.87 o 
   5  -8   4        7.70        6.61      1.32 o 
   6  -8   4      168.86      160.86      4.11 o 
   7  -8   4       10.26        7.05      1.38 o 
   8  -8   4       11.37        6.70      1.48 o 
   9  -8   4        2.71        4.96      2.04 o 
  10  -8   4       69.51       66.72      3.99 o 
  11  -8   4       21.92       16.33      2.55 o 
  -9  -7   4       25.70       20.84      3.89 o 
  -8  -7   4      124.91      127.21      8.07 o 
  -7  -7   4       45.22       48.42      2.27 o 
  -6  -7   4       18.67       20.09      1.62 o 
  -5  -7   4       40.35       40.79      2.30 o 
  -4  -7   4      440.22      336.44      7.11 o 
  -3  -7   4      131.63      110.09      3.48 o 
  -2  -7   4        1.12       -0.65      0.86 o 
  -1  -7   4      253.47      230.74      4.54 o 
   0  -7   4      521.05      460.92      7.64 o 
   1  -7   4        0.98        1.43      1.03 o 
   2  -7   4        1.13        0.44      1.02 o 
   3  -7   4      978.97      951.77     11.36 o 
   4  -7   4       16.69       18.95      1.25 o 
   5  -7   4       22.08       25.21      1.63 o 
   6  -7   4        0.04       -1.44      1.06 o 
   7  -7   4       27.87       25.98      1.74 o 
   8  -7   4        0.08        0.47      1.15 o 
   9  -7   4       67.82       63.50      2.99 o 
  10  -7   4       64.26       62.34      3.12 o 
  11  -7   4        0.31       -1.35      1.87 o 
  12  -7   4        3.20        2.96      2.18 o 
  -9  -6   4      247.06      277.04     12.54 o 
  -8  -6   4      103.03       96.63      4.61 o 
  -7  -6   4        1.19        0.87      1.22 o 
  -6  -6   4       23.19       17.91      1.87 o 
  -5  -6   4       56.61       47.62      2.19 o 
  -4  -6   4       92.06       78.08      2.73 o 
  -3  -6   4       36.03       36.50      2.03 o 
  -2  -6   4      122.72      127.91      2.89 o 
  -1  -6   4       93.99       86.54      2.20 o 
   0  -6   4      110.55      111.99      2.79 o 
   1  -6   4       47.28       44.50      1.52 o 
   2  -6   4       79.22       75.19      2.18 o 
   3  -6   4        0.08       -0.37      0.83 o 
   4  -6   4       18.35       17.38      1.29 o 
   5  -6   4      103.08      118.46      3.05 o 
   6  -6   4        4.45        4.97      1.09 o 
   7  -6   4        0.02       -0.31      0.99 o 
   8  -6   4       31.99       35.67      1.71 o 
   9  -6   4       78.46       80.42      3.21 o 
  10  -6   4        3.36        2.30      1.99 o 
  11  -6   4       66.65       63.78      4.74 o 
  12  -6   4        0.61       -3.19      1.69 o 
  -9  -5   4       25.50       27.60      3.89 o 
  -8  -5   4       62.38       62.89      6.88 o 
  -7  -5   4        0.19       -0.71      0.89 o 
  -6  -5   4      197.55      184.37      3.53 o 
  -5  -5   4        2.34        3.66      0.64 o 
  -4  -5   4       25.25       25.22      1.09 o 
  -3  -5   4       95.73       90.16      2.01 o 
  -2  -5   4      338.76      363.29      5.07 o 
  -1  -5   4       54.42       49.42      1.19 o 
   0  -5   4      318.96      328.06      3.95 o 
   1  -5   4       11.96        8.72      0.74 o 
   2  -5   4       12.86       13.37      0.78 o 
   3  -5   4       77.11       59.67      1.70 o 
   4  -5   4      942.76      965.11     10.95 o 
   5  -5   4       28.89       26.57      1.29 o 
   6  -5   4       58.24       84.21      2.19 o 
   7  -5   4       32.66       40.01      1.61 o 
   8  -5   4       34.94       41.06      1.87 o 
   9  -5   4        5.38        5.58      1.30 o 
  10  -5   4      176.81      165.86      3.94 o 
  11  -5   4      226.62      228.29      5.71 o 
  12  -5   4       58.60       55.96      2.93 o 
  13  -5   4       11.31        9.38      4.83 o 
 -11  -4   4      168.30      204.90     11.16 o 
 -10  -4   4       62.24       70.99      6.30 o 
  -9  -4   4       20.05       22.52      1.62 o 
  -8  -4   4       82.55       76.46      2.30 o 
  -7  -4   4      218.56      214.19      3.67 o 
  -6  -4   4      205.20      194.99      3.32 o 
  -5  -4   4       53.00       48.93      1.86 o 
  -4  -4   4      191.57      185.05      2.70 o 
  -3  -4   4      407.31      414.60      7.29 o 
  -2  -4   4      113.24      114.13      1.77 o 
  -1  -4   4       19.52       17.49      0.75 o 
   0  -4   4       34.05       29.94      0.86 o 
   1  -4   4      962.20      991.24     11.94 o 
   2  -4   4      202.87      220.15      2.68 o 
   3  -4   4      268.30      279.77      3.29 o 
   4  -4   4      527.95      652.76      6.23 o 
   5  -4   4      109.47      151.65      2.51 o 
   6  -4   4       59.16       60.32      1.81 o 
   7  -4   4      496.91      526.45      6.38 o 
   8  -4   4      266.70      285.71      4.61 o 
   9  -4   4       31.52       33.85      2.34 o 
  10  -4   4      114.65      117.39      3.21 o 
  11  -4   4      530.33      524.94      8.93 o 
  12  -4   4        1.13        1.82      2.07 o 
  13  -4   4       52.05       47.89      3.07 o 
 -13  -3   4        4.32        0.69      3.66 o 
 -12  -3   4       10.59       18.78      4.64 o 
 -11  -3   4        7.46        7.79      3.66 o 
 -10  -3   4      160.39      171.45      5.33 o 
  -9  -3   4       56.42       55.62      2.26 o 
  -8  -3   4      152.33      163.80      3.92 o 
  -7  -3   4       51.38       51.43      1.70 o 
  -6  -3   4        7.09        5.98      0.86 o 
  -5  -3   4      102.39       86.29      1.98 o 
  -4  -3   4       52.09       44.69      1.07 o 
  -3  -3   4       52.90       54.75      1.31 o 
  -2  -3   4      274.46      276.44      3.40 o 
  -1  -3   4      112.33      120.76      2.76 o 
   0  -3   4     1454.92     1476.63     21.21 o 
   1  -3   4      762.99      788.48      8.45 o 
   2  -3   4       45.78       51.26      1.13 o 
   3  -3   4      177.35      184.89      2.67 o 
   4  -3   4     1051.92     1254.33     11.41 o 
   5  -3   4      646.09      751.10      8.43 o 
   6  -3   4      151.52      187.11      2.86 o 
   7  -3   4        0.42       -0.23      0.76 o 
   8  -3   4       35.83       35.17      1.60 o 
   9  -3   4      133.74      132.85      2.94 o 
  10  -3   4       11.98       10.88      1.51 o 
  11  -3   4      129.12      134.75      6.44 o 
  12  -3   4       98.93       91.29      3.76 o 
  13  -3   4        1.45        0.32      2.20 o 
  14  -3   4        0.07       -0.78      1.47 o 
 -13  -2   4       18.39       34.18      5.67 o 
 -12  -2   4        0.03        1.26      3.72 o 
 -11  -2   4       55.88       62.06      6.18 o 
 -10  -2   4       18.53       22.58      2.22 o 
  -9  -2   4        7.93        6.60      1.02 o 
  -8  -2   4        0.04       -0.71      0.62 o 
  -7  -2   4      121.24      113.85      2.49 o 
  -6  -2   4      106.23       99.43      2.23 o 
  -5  -2   4       22.01       17.69      0.99 o 
  -4  -2   4      108.31      134.92      2.16 o 
  -3  -2   4       13.75       18.17      0.76 o 
  -2  -2   4      201.73      200.12      2.57 o 
  -1  -2   4      870.52      834.89      8.06 o 
   0  -2   4     1005.97      945.56     14.50 o 
   1  -2   4      132.16      134.95      2.90 o 
   2  -2   4      194.70      218.50      2.77 o 
   3  -2   4      412.25      503.12      5.90 o 
   4  -2   4       31.93       34.79      1.06 o 
   5  -2   4        0.00       -0.43      0.68 o 
   6  -2   4      644.56      646.86      7.36 o 
   7  -2   4        0.87       -0.17      0.65 o 
   8  -2   4      127.04      128.30      2.76 o 
   9  -2   4       69.95       66.88      2.14 o 
  10  -2   4       42.59       43.61      2.47 o 
  11  -2   4        7.10        9.26      1.61 o 
  12  -2   4       22.95       19.36      2.08 o 
  13  -2   4       14.28       12.40      2.13 o 
  14  -2   4        0.75        1.31      1.46 o 
 -13  -1   4       93.23      107.77      5.70 o 
 -12  -1   4       32.61       39.82      2.87 o 
 -11  -1   4       14.91       19.91      2.42 o 
 -10  -1   4      309.36      297.08      6.63 o 
  -9  -1   4       22.50       24.69      1.29 o 
  -8  -1   4        1.26        1.83      0.70 o 
  -7  -1   4      198.27      163.72      3.31 o 
  -6  -1   4        1.31        0.89      0.60 o 
  -5  -1   4      170.62      139.24      2.11 o 
  -4  -1   4      133.32      113.54      2.09 o 
  -3  -1   4        0.10        1.50      0.41 o 
  -2  -1   4      793.85      846.90      8.96 o 
  -1  -1   4      172.20      152.33      2.02 o 
   0  -1   4       66.13       61.96      1.24 o 
   1  -1   4        3.22        7.00      0.47 o 
   2  -1   4      213.48      223.38      2.80 o 
   3  -1   4       59.65       47.14      1.25 o 
   4  -1   4     1791.76     2170.66     22.28 o 
   5  -1   4      476.32      567.60      6.40 o 
   6  -1   4      380.66      439.00      5.71 o 
   7  -1   4       98.45      124.15      3.43 o 
   8  -1   4       22.34       21.20      1.31 o 
   9  -1   4        0.05       -0.88      0.91 o 
  10  -1   4       54.34       54.26      2.64 o 
  11  -1   4       19.75       20.71      1.86 o 
  12  -1   4      287.82      270.87      6.20 o 
  13  -1   4        0.07       -2.84      1.52 o 
  14  -1   4       20.86       19.12      5.64 o 
 -13   0   4      279.05      312.20      8.62 o 
 -12   0   4      117.10      138.33      6.35 o 
 -11   0   4        7.11        6.85      1.53 o 
 -10   0   4       33.99       34.96      2.24 o 
  -9   0   4       10.14        6.82      1.31 o 
  -8   0   4       33.94       21.68      1.46 o 
  -7   0   4      386.87      290.17      4.45 o 
  -6   0   4        1.95        1.01      0.63 o 
  -5   0   4       38.96       40.80      1.79 o 
  -4   0   4      581.42      542.85      7.40 o 
  -3   0   4     2608.49     2849.60     34.36 o 
  -2   0   4      240.64      285.38      4.22 o 
  -1   0   4      166.21      164.78      2.14 o 
   0   0   4     2311.81     2371.53     23.60 o 
   1   0   4     1251.74     1260.12     16.94 o 
   2   0   4        0.78       -0.07      0.35 o 
   3   0   4      305.28      367.50      4.51 o 
   4   0   4      367.23      398.81      4.38 o 
   5   0   4       60.54       70.13      1.39 o 
   6   0   4      393.29      459.09      5.21 o 
   7   0   4       33.05       35.09      1.54 o 
   8   0   4        8.53        8.87      1.08 o 
   9   0   4       54.70       57.62      2.31 o 
  10   0   4        9.93       10.29      1.40 o 
  11   0   4       15.50       19.00      1.72 o 
  12   0   4        1.49       -0.25      1.21 o 
  13   0   4        5.08        8.80      3.21 o 
  14   0   4       28.95       22.41      4.87 o 
 -13   1   4       43.27       54.43      6.33 o 
 -12   1   4        0.41       -0.11      1.85 o 
 -11   1   4       36.24       32.85      2.36 o 
 -10   1   4        4.87        2.74      1.47 o 
  -9   1   4       25.46       24.99      1.88 o 
  -8   1   4       15.64       24.78      1.45 o 
  -7   1   4        0.01        2.66      0.90 o 
  -6   1   4       14.48       16.18      1.28 o 
  -5   1   4       48.08       50.83      1.53 o 
  -4   1   4      107.83      111.71      2.29 o 
  -3   1   4      847.35      883.79     10.05 o 
  -2   1   4      223.93      245.37      3.07 o 
  -1   1   4      669.48      641.35      6.58 o 
   0   1   4       12.35        4.85      0.41 o 
   1   1   4     1449.76     1652.16     23.45 o 
   2   1   4      196.51      217.94      2.77 o 
   3   1   4     4036.38     4828.91     44.63 o 
   4   1   4     1124.27     1258.57     11.69 o 
   5   1   4       58.99       58.90      1.43 o 
   6   1   4       63.28       61.01      1.43 o 
   7   1   4       74.27       91.88      1.82 o 
   8   1   4      410.80      434.72      6.57 o 
   9   1   4       90.57       95.18      2.92 o 
  10   1   4        0.07       -0.90      0.96 o 
  11   1   4      146.68      132.82      3.68 o 
  12   1   4      222.29      210.04      4.78 o 
  13   1   4       39.97       40.16      3.49 o 
  14   1   4        6.71        8.26      3.66 o 
 -13   2   4       15.99       18.18      2.76 o 
 -12   2   4       33.40       37.37      6.87 o 
 -11   2   4        0.08        1.83      1.56 o 
 -10   2   4        3.04        2.27      1.37 o 
  -9   2   4        7.90        5.98      1.45 o 
  -8   2   4      109.20       72.46      2.60 o 
  -7   2   4      170.29      125.48      3.13 o 
  -6   2   4        4.70        6.89      1.00 o 
  -5   2   4      313.97      313.72      3.83 o 
  -4   2   4        6.44       20.91      0.91 o 
  -3   2   4      280.14      306.11      4.09 o 
  -2   2   4      667.19      730.49      8.76 o 
  -1   2   4      930.35      906.49      9.19 o 
   0   2   4      666.28      731.82      8.10 o 
   1   2   4      496.04      520.81      6.78 o 
   2   2   4      605.60      706.81      8.04 o 
   3   2   4      398.15      415.33      4.33 o 
   4   2   4      304.84      326.77      5.05 o 
   5   2   4       92.10       99.48      1.67 o 
   6   2   4        7.99        5.03      0.66 o 
   7   2   4       14.48       17.08      1.01 o 
   8   2   4       16.29       15.91      1.27 o 
   9   2   4       33.95       35.30      1.77 o 
  10   2   4       35.73       35.68      1.81 o 
  11   2   4       30.60       26.56      1.66 o 
  12   2   4       43.31       44.83      4.58 o 
  13   2   4       43.54       44.19      3.44 o 
  14   2   4      101.92      101.94      4.95 o 
 -13   3   4       15.54       20.70      2.91 o 
 -12   3   4      103.78      116.27      5.36 o 
 -11   3   4        0.74        1.16      1.60 o 
 -10   3   4        3.08        2.60      1.49 o 
  -9   3   4       28.28       27.21      2.13 o 
  -8   3   4      147.61      113.31      2.98 o 
  -7   3   4       97.35       99.47      2.16 o 
  -6   3   4      150.87      134.22      2.58 o 
  -5   3   4      208.81      213.12      3.34 o 
  -4   3   4        0.01        0.42      0.54 o 
  -3   3   4      402.32      394.40      5.15 o 
  -2   3   4      857.51      892.99     11.05 o 
  -1   3   4     1126.31     1192.00     11.10 o 
   0   3   4     1147.21     1230.96     12.30 o 
   1   3   4        5.79        2.08      0.46 o 
   2   3   4      229.21      272.57      3.49 o 
   3   3   4        7.38        5.69      0.45 o 
   4   3   4      165.52      168.47      5.57 o 
   5   3   4        1.56        0.95      0.71 o 
   6   3   4      498.64      507.16      7.10 o 
   7   3   4       18.51       20.36      1.12 o 
   8   3   4      212.74      217.91      3.89 o 
   9   3   4      155.64      157.65      3.44 o 
  10   3   4      218.58      227.06      4.34 o 
  11   3   4       13.52       13.96      2.08 o 
  12   3   4       73.36       77.85      4.00 o 
  13   3   4        2.99        1.73      1.98 o 
  14   3   4        7.51        6.22      2.16 o 
 -13   4   4        6.66       10.13      2.59 o 
 -12   4   4       13.87       11.92      2.60 o 
 -11   4   4       49.02       55.99      3.25 o 
 -10   4   4      115.93      107.69      4.02 o 
  -9   4   4       97.82       99.21      3.70 o 
  -8   4   4       40.14       39.66      1.57 o 
  -7   4   4        4.70        5.36      1.01 o 
  -6   4   4       17.51       15.02      1.16 o 
  -5   4   4      924.06      857.06     10.31 o 
  -4   4   4      362.31      329.67      4.19 o 
  -3   4   4        2.40        3.68      0.61 o 
  -2   4   4        0.45        3.42      0.55 o 
  -1   4   4      159.21      154.84      2.00 o 
   0   4   4     1065.42     1185.59     11.94 o 
   1   4   4       79.27       97.81      1.56 o 
   2   4   4      138.98      184.19      2.20 o 
   3   4   4        8.02        6.45      0.45 o 
   4   4   4      150.18      167.20      3.00 o 
   5   4   4     3204.79     3340.71     39.91 o 
   6   4   4       11.40       30.09      1.33 o 
   7   4   4       92.95       80.86      2.15 o 
   8   4   4       23.45       26.04      1.43 o 
   9   4   4       15.93       14.98      1.29 o 
  10   4   4      162.62      143.56     10.61 o 
  11   4   4      131.35      115.32      4.50 o 
  12   4   4       40.85       40.19      3.03 o 
  13   4   4        3.64        2.52      2.29 o 
  14   4   4       22.85       21.01      3.44 o 
 -12   5   4        9.23        7.87      2.49 o 
 -11   5   4       10.01       12.52      2.59 o 
 -10   5   4       26.39       31.04      2.61 o 
  -9   5   4       59.61       51.97      2.20 o 
  -8   5   4      229.23      207.80      4.10 o 
  -7   5   4       74.69       69.22      2.04 o 
  -6   5   4     1858.82     1741.03     19.93 o 
  -5   5   4      703.02      674.48      7.79 o 
  -4   5   4        1.95        1.01      0.73 o 
  -3   5   4        6.77       14.02      0.76 o 
  -2   5   4      412.00      452.62      4.77 o 
  -1   5   4       11.29       23.52      0.82 o 
   0   5   4        0.04        0.29      0.44 o 
   1   5   4      386.84      428.89      4.46 o 
   2   5   4        0.22       -0.83      0.42 o 
   3   5   4        9.00       18.28      0.77 o 
   4   5   4      195.31      208.77      3.38 o 
   5   5   4      280.23      270.94      4.76 o 
   6   5   4       83.72       84.97      2.52 o 
   7   5   4       56.64       54.92      1.84 o 
   8   5   4       50.23       47.15      2.13 o 
   9   5   4       21.16       15.65      2.09 o 
  10   5   4      105.41       95.68      4.18 o 
  11   5   4      627.60      592.72     17.29 o 
  12   5   4       14.43       19.81      2.98 o 
  13   5   4        0.42       -2.06      2.06 o 
  14   5   4        0.42       -1.60      2.12 o 
 -12   6   4        6.20       10.28      2.67 o 
 -11   6   4        2.68        2.75      2.34 o 
 -10   6   4        2.18        3.92      1.30 o 
  -9   6   4       56.12       59.39      2.49 o 
  -8   6   4        2.99        1.90      1.15 o 
  -7   6   4       41.86       36.44      1.79 o 
  -6   6   4      611.76      591.13      7.88 o 
  -5   6   4      278.05      274.39      3.98 o 
  -4   6   4      326.49      307.86      4.21 o 
  -3   6   4      542.19      544.96      5.90 o 
  -2   6   4       95.90       93.99      1.66 o 
  -1   6   4      226.73      249.22      2.93 o 
   0   6   4      271.84      314.46      3.47 o 
   1   6   4       54.61       57.01      1.16 o 
   2   6   4      152.64      141.22      2.05 o 
   3   6   4      672.76      627.49      7.03 o 
   4   6   4       42.63       48.29      1.39 o 
   5   6   4       94.80       90.85      2.48 o 
   6   6   4        0.73        1.06      0.97 o 
   7   6   4       40.32       31.83      1.68 o 
   8   6   4        2.25        0.94      0.90 o 
   9   6   4      124.86      121.43      5.95 o 
  10   6   4        7.27        6.40      1.72 o 
  11   6   4       20.61       19.41      2.81 o 
  12   6   4       15.73       14.94      2.81 o 
  13   6   4       35.41       32.00      3.61 o 
  14   6   4       42.29       45.17      4.12 o 
 -11   7   4        3.63        5.45      1.67 o 
 -10   7   4       50.00       53.35      2.86 o 
  -9   7   4       94.57       95.66      3.21 o 
  -8   7   4       52.07       52.59      2.44 o 
  -7   7   4      137.74      128.28      2.97 o 
  -6   7   4      131.11      121.70      2.57 o 
  -5   7   4       73.84       68.34      1.90 o 
  -4   7   4        6.56        5.56      0.89 o 
  -3   7   4      302.45      287.09      3.67 o 
  -2   7   4       46.92       46.22      1.30 o 
  -1   7   4      262.58      277.58      3.09 o 
   0   7   4       88.12      103.05      1.77 o 
   1   7   4       65.70       62.92      1.35 o 
   2   7   4      150.85      138.03      1.95 o 
   3   7   4       38.00       28.40      1.09 o 
   4   7   4       65.82       54.60      1.61 o 
   5   7   4        4.48        3.33      1.04 o 
   6   7   4      181.52      166.76      3.58 o 
   7   7   4      217.66      217.65     12.31 o 
   8   7   4       12.51       13.93      2.02 o 
   9   7   4       30.03       31.89      2.98 o 
  10   7   4        4.23        5.90      2.06 o 
  11   7   4       18.85       17.29      2.81 o 
  12   7   4       10.77       12.25      2.69 o 
  13   7   4       40.39       48.49      4.29 o 
 -11   8   4        9.99        9.25      1.87 o 
 -10   8   4        2.86        1.42      1.59 o 
  -9   8   4       85.47       86.96      3.24 o 
  -8   8   4      217.88      229.53      5.21 o 
  -7   8   4        6.99        7.47      1.03 o 
  -6   8   4      168.56      166.83      3.13 o 
  -5   8   4      285.63      274.66      4.15 o 
  -4   8   4       83.10       88.90      1.90 o 
  -3   8   4       22.59       26.37      1.06 o 
  -2   8   4       87.98       70.39      1.55 o 
  -1   8   4       40.44       51.26      1.50 o 
   0   8   4      133.66      138.88      2.28 o 
   1   8   4      189.34      171.58      2.70 o 
   2   8   4      373.10      362.30      5.00 o 
   3   8   4      171.31      169.91      2.95 o 
   4   8   4        8.30        9.30      1.13 o 
   5   8   4      147.91      136.33      4.10 o 
   6   8   4      123.77      107.08      3.46 o 
   7   8   4        0.55       -1.70      1.00 o 
   8   8   4       49.26       42.42      3.61 o 
   9   8   4       19.62       13.05      2.46 o 
  10   8   4        1.37        2.52      2.00 o 
  11   8   4        0.95        0.57      1.89 o 
  12   8   4        0.67        0.74      2.12 o 
  13   8   4       60.40       72.42      4.98 o 
 -10   9   4        6.64        6.45      1.85 o 
  -9   9   4        1.25        2.86      2.33 o 
  -8   9   4      129.33      140.58      3.66 o 
  -7   9   4       23.80       22.83      1.73 o 
  -6   9   4       60.89       69.08      2.48 o 
  -5   9   4        1.76        3.06      1.12 o 
  -4   9   4        0.12       -1.71      0.85 o 
  -3   9   4      179.31      149.97      3.59 o 
  -2   9   4       24.39       23.17      1.48 o 
  -1   9   4      114.42       92.90      2.46 o 
   0   9   4       60.75       69.96      2.06 o 
   1   9   4      265.76      240.98      3.78 o 
   2   9   4     1000.04      961.86     12.55 o 
   3   9   4     2103.22     2031.45     26.70 o 
   4   9   4      499.96      460.34      9.85 o 
   5   9   4      411.01      385.83      8.49 o 
   6   9   4       68.82       65.78      4.24 o 
   7   9   4      300.98      249.46      9.10 o 
   8   9   4       33.96       30.69      3.26 o 
   9   9   4       17.71       12.54      2.58 o 
  10   9   4        1.95        3.55      2.06 o 
  11   9   4        0.81       -0.57      2.00 o 
  12   9   4       38.74       38.87      3.84 o 
 -10  10   4       10.20       14.52      1.99 o 
  -9  10   4        0.68       -0.64      1.50 o 
  -8  10   4       10.09        8.75      2.04 o 
  -7  10   4        3.96        3.09      1.52 o 
  -6  10   4       68.53       82.08      3.49 o 
  -5  10   4       80.72       80.80      2.70 o 
  -4  10   4       95.04       98.91      2.68 o 
  -3  10   4        1.48        2.13      1.24 o 
  -2  10   4        2.20       -0.73      1.33 o 
  -1  10   4        2.22       -0.39      1.13 o 
   0  10   4       60.56       52.33      1.96 o 
   1  10   4       21.07       24.47      1.73 o 
   2  10   4      117.93      114.49      5.08 o 
   3  10   4        1.93        0.01      1.89 o 
   4  10   4      217.18      204.45      5.69 o 
   5  10   4      119.88      109.24      4.49 o 
   6  10   4        9.52       13.49      1.71 o 
   7  10   4       25.54       22.06      3.21 o 
   8  10   4      100.97       81.75      5.10 o 
   9  10   4        0.89        2.29      2.12 o 
  10  10   4       25.00       22.33      3.21 o 
  11  10   4       40.15       48.66      4.18 o 
  12  10   4      156.93      150.91      7.10 o 
  -9  11   4        8.79        5.15      4.67 o 
  -8  11   4       10.39        9.49      3.55 o 
  -7  11   4        9.22        7.07      2.42 o 
  -6  11   4       29.99       32.19      2.74 o 
  -5  11   4       18.30       18.20      1.73 o 
  -4  11   4       17.50       15.29      1.47 o 
  -3  11   4       10.32        8.91      1.76 o 
  -2  11   4       16.83       11.52      1.57 o 
  -1  11   4       59.89       61.19      2.51 o 
   0  11   4      107.02      101.21      2.60 o 
   1  11   4       67.62       68.09      2.66 o 
   2  11   4        1.53        1.30      1.37 o 
   3  11   4        2.10        0.53      1.34 o 
   4  11   4       21.48       20.60      3.38 o 
   5  11   4       23.14       19.64      5.52 o 
   6  11   4       26.63       25.97      2.49 o 
   7  11   4       19.38       18.15      3.26 o 
   8  11   4        3.97        0.80      2.23 o 
   9  11   4       43.93       43.51      4.18 o 
  10  11   4        2.35       -0.46      2.23 o 
  11  11   4       44.77       45.34      4.24 o 
  -8  12   4        0.86       -0.93      2.16 o 
  -7  12   4        5.60        4.07      2.44 o 
  -6  12   4       54.50       61.50      4.29 o 
  -5  12   4       95.30      103.71      3.45 o 
  -4  12   4       49.99       55.19      2.56 o 
  -3  12   4       15.28       14.64      2.02 o 
  -2  12   4       24.40       29.62      2.02 o 
  -1  12   4       39.95       37.04      2.04 o 
   0  12   4      165.48      156.85      4.68 o 
   1  12   4        5.92        5.74      1.67 o 
   2  12   4       47.43       52.60      2.71 o 
   3  12   4      177.29      189.38      4.89 o 
   4  12   4       73.00       69.84      3.59 o 
   5  12   4      171.76      157.29      5.09 o 
   6  12   4       79.62       87.67      3.65 o 
   7  12   4      169.19      176.15      4.87 o 
   8  12   4      131.38      124.24      6.87 o 
   9  12   4        2.48        1.95      2.58 o 
  10  12   4       51.64       57.02      4.87 o 
  -7  13   4       16.90       11.10      2.83 o 
  -6  13   4       13.71       11.52      2.97 o 
  -5  13   4       73.14       82.34      4.67 o 
  -4  13   4      135.29      139.44      4.52 o 
  -3  13   4       32.45       42.27      2.88 o 
  -2  13   4       31.67       31.13      2.56 o 
  -1  13   4       36.46       42.31      2.97 o 
   0  13   4      149.66      145.38      5.59 o 
   1  13   4       38.85       34.73      4.15 o 
   2  13   4       34.45       36.02      2.56 o 
   3  13   4        0.02       -2.70      1.58 o 
   4  13   4       76.98       69.60      4.44 o 
   5  13   4      119.24      125.71      4.68 o 
   6  13   4        6.72        6.50      1.81 o 
   7  13   4       19.80       21.93      3.72 o 
   8  13   4       39.96       32.58      4.24 o 
   9  13   4        3.23        1.32      2.63 o 
  -5  14   4       12.27       14.60      3.84 o 
  -4  14   4      152.29      170.50      4.85 o 
  -3  14   4       99.79      105.99      4.63 o 
  -2  14   4        0.36        1.30      1.94 o 
  -1  14   4       38.24       50.51      4.95 o 
   0  14   4       38.63       40.01      5.12 o 
   1  14   4       37.58       37.59      9.02 o 
   2  14   4        0.00       -3.00      2.32 o 
   3  14   4        4.10        4.64      1.83 o 
   4  14   4        0.03       -1.73      1.74 o 
   5  14   4        3.31        1.77      1.76 o 
   6  14   4        0.02       -0.22      1.55 o 
   7  14   4       32.22       32.58      4.58 o 
   8  14   4      136.92      141.75      7.79 o 
  -3  15   4       59.37       58.80      5.67 o 
  -2  15   4       36.10       48.08      3.95 o 
  -1  15   4        8.58       13.40      2.89 o 
   0  15   4        0.69       -2.34      2.25 o 
   1  15   4       74.55       73.24      4.47 o 
   2  15   4       29.93       21.77      4.58 o 
   3  15   4       18.61       18.47      2.31 o 
   4  15   4        2.01        0.02      1.87 o 
   5  15   4        8.22        9.80      3.23 o 
   6  15   4        3.55        1.00      3.95 o 
  -2 -13   5        6.35        8.36      3.61 o 
  -1 -13   5       18.69       20.87      2.55 o 
   0 -13   5        0.46        5.58      2.27 o 
   1 -13   5        1.78        0.97      2.19 o 
   2 -13   5       67.94       71.59      4.41 o 
   3 -13   5       19.55       18.71      3.81 o 
  -5 -12   5        2.51       -0.17      2.69 o 
  -4 -12   5      137.65      152.40      8.19 o 
  -3 -12   5       66.66       75.51      6.18 o 
  -2 -12   5      110.48      104.94      7.21 o 
  -1 -12   5       74.60       72.72      4.01 o 
   0 -12   5        8.34        7.67      2.27 o 
   1 -12   5       38.66       45.30      4.44 o 
   2 -12   5       81.79       82.78      3.89 o 
   3 -12   5        4.17        2.14      2.44 o 
   4 -12   5       71.93       67.68      5.93 o 
   5 -12   5       29.48       26.32      4.89 o 
   6 -12   5       37.95       39.18      3.81 o 
  -7 -11   5      139.79      170.04      6.26 o 
  -6 -11   5        0.49        2.58      2.63 o 
  -5 -11   5       77.13       86.74      5.95 o 
  -4 -11   5       80.79       85.95      5.01 o 
  -3 -11   5       13.79       18.90      4.89 o 
  -2 -11   5        0.01        0.75      1.73 o 
  -1 -11   5       42.19       46.15      2.82 o 
   0 -11   5       13.98       18.32      2.22 o 
   1 -11   5        8.90        7.87      2.00 o 
   2 -11   5      110.66      109.04      3.74 o 
   3 -11   5       25.56       23.43      3.08 o 
   4 -11   5        3.83        7.01      2.53 o 
   5 -11   5        0.14       -3.78      2.18 o 
   6 -11   5       65.00       70.44      6.84 o 
   7 -11   5        0.03       -0.06      3.38 o 
   8 -11   5        0.01       -1.45      2.23 o 
  -8 -10   5        2.72        3.09      1.82 o 
  -7 -10   5      573.89      663.46     15.33 o 
  -6 -10   5      167.95      203.99      8.30 o 
  -5 -10   5        0.07        2.57      4.78 o 
  -4 -10   5      109.51      124.03      5.25 o 
  -3 -10   5        2.08        7.51      2.08 o 
  -2 -10   5        0.74        1.05      1.22 o 
  -1 -10   5       24.34       23.41      2.04 o 
   0 -10   5      294.91      284.76      7.79 o 
   1 -10   5       15.95       17.05      2.07 o 
   2 -10   5       38.74       38.31      3.24 o 
   3 -10   5      104.61      102.08      3.52 o 
   4 -10   5       14.62       13.69      2.87 o 
   5 -10   5        8.17       10.45      3.27 o 
   6 -10   5        5.53        6.31      1.88 o 
   7 -10   5        0.70        0.14      2.21 o 
   8 -10   5       73.60       81.67      5.42 o 
   9 -10   5        3.26        2.37      3.69 o 
  -9  -9   5        0.69        1.72      2.98 o 
  -8  -9   5        7.27       13.20      2.12 o 
  -7  -9   5       22.47       27.03      2.56 o 
  -6  -9   5        2.42        7.24      2.13 o 
  -5  -9   5        0.69        3.28      1.56 o 
  -4  -9   5        2.51        4.76      1.66 o 
  -3  -9   5       12.35       14.03      2.69 o 
  -2  -9   5        2.69        1.56      1.11 o 
  -1  -9   5       20.74       19.78      1.83 o 
   0  -9   5       64.99       68.61      3.01 o 
   1  -9   5        3.31        1.77      1.59 o 
   2  -9   5        8.99       10.17      1.57 o 
   3  -9   5       27.80       25.77      2.01 o 
   4  -9   5       28.85       30.00      2.50 o 
   5  -9   5       94.81       84.60      3.00 o 
   6  -9   5       98.05       97.45      3.05 o 
   7  -9   5       83.32       75.88      3.23 o 
   8  -9   5        7.92        8.11      2.11 o 
   9  -9   5        1.01       -4.01      2.36 o 
  10  -9   5       92.71       92.85      4.30 o 
  -9  -8   5       16.84       22.67      4.41 o 
  -8  -8   5       93.32      108.44      4.15 o 
  -7  -8   5        0.05        5.04      1.63 o 
  -6  -8   5       31.01       34.86      2.25 o 
  -5  -8   5      135.46      144.27      4.99 o 
  -4  -8   5        1.90        2.62      1.45 o 
  -3  -8   5       29.59       29.09      2.49 o 
  -2  -8   5       33.55       32.75      1.94 o 
  -1  -8   5       81.48       71.28      2.56 o 
   0  -8   5      189.85      167.39      4.44 o 
   1  -8   5       14.75       13.04      1.59 o 
   2  -8   5      575.35      554.91      8.96 o 
   3  -8   5        0.32       -0.92      1.40 o 
   4  -8   5      161.44      154.58      3.71 o 
   5  -8   5       28.06       28.27      1.79 o 
   6  -8   5      106.11       88.93      2.86 o 
   7  -8   5       22.61       21.18      2.03 o 
   8  -8   5       12.40       14.36      2.38 o 
   9  -8   5       51.43       51.10      3.26 o 
  10  -8   5        2.17        0.65      2.68 o 
  11  -8   5       52.72       48.82      3.46 o 
  -9  -7   5        6.52        8.02      3.15 o 
  -8  -7   5      110.54      124.81      8.36 o 
  -7  -7   5      159.15      174.20      6.71 o 
  -6  -7   5       19.58       28.43      1.93 o 
  -5  -7   5        6.07        4.19      1.21 o 
  -4  -7   5       19.63       18.48      1.72 o 
  -3  -7   5       85.92       63.48      2.81 o 
  -2  -7   5       45.53       37.69      2.78 o 
  -1  -7   5       37.92       38.19      1.90 o 
   0  -7   5      174.87      153.55      3.67 o 
   1  -7   5      444.73      436.69      8.25 o 
   2  -7   5       52.73       54.29      2.16 o 
   3  -7   5      831.14      803.93     11.08 o 
   4  -7   5       65.89       70.15      2.31 o 
   5  -7   5        3.42        3.30      1.22 o 
   6  -7   5        3.17        2.20      1.52 o 
   7  -7   5      101.85       92.80      2.90 o 
   8  -7   5       36.43       38.04      2.64 o 
   9  -7   5       49.96       48.21      2.81 o 
  10  -7   5        8.03        7.23      1.92 o 
  11  -7   5        0.04       -3.52      1.76 o 
  12  -7   5       21.22       20.65      3.07 o 
  -9  -6   5       75.60       82.84      6.81 o 
  -8  -6   5       18.36       20.95      4.24 o 
  -7  -6   5        1.35        2.58      1.69 o 
  -6  -6   5       37.87       40.44      3.97 o 
  -5  -6   5       18.35       14.45      1.30 o 
  -4  -6   5       84.06       72.97      2.85 o 
  -3  -6   5       61.25       62.96      2.61 o 
  -2  -6   5      493.48      485.52      9.44 o 
  -1  -6   5       15.41       17.38      1.39 o 
   0  -6   5      666.13      590.43      9.27 o 
   1  -6   5       64.33       51.68      2.01 o 
   2  -6   5       11.36        9.20      1.04 o 
   3  -6   5        0.21        0.68      0.79 o 
   4  -6   5      119.83      113.83      2.38 o 
   5  -6   5      272.98      274.25      4.48 o 
   6  -6   5        0.19       -1.26      1.17 o 
   7  -6   5       13.60       13.91      1.38 o 
   8  -6   5       51.27       58.56      2.17 o 
   9  -6   5        9.38        5.69      1.71 o 
  10  -6   5        8.14        3.10      1.69 o 
  11  -6   5        6.48        4.33      2.00 o 
  12  -6   5        2.85        0.85      2.24 o 
  -9  -5   5       18.21       20.36      3.14 o 
  -8  -5   5       18.40       15.53      1.93 o 
  -7  -5   5       26.07       27.36      2.24 o 
  -6  -5   5       13.74       15.25      1.51 o 
  -5  -5   5      168.35      163.42      4.13 o 
  -4  -5   5      699.36      666.40      9.02 o 
  -3  -5   5       17.68       12.76      1.14 o 
  -2  -5   5      227.98      244.28      4.26 o 
  -1  -5   5       34.58       29.80      1.30 o 
   0  -5   5      221.20      217.71      3.77 o 
   1  -5   5      119.69      113.56      2.34 o 
   2  -5   5       80.83       70.22      1.95 o 
   3  -5   5      102.32      105.42      2.21 o 
   4  -5   5        2.07        1.54      0.87 o 
   5  -5   5       33.59       27.57      1.39 o 
   6  -5   5      124.11      130.24      2.51 o 
   7  -5   5       16.66       17.10      1.78 o 
   8  -5   5       20.67       21.00      1.47 o 
   9  -5   5       28.30       27.94      2.16 o 
  10  -5   5      190.73      201.33      5.07 o 
  11  -5   5        0.82        1.03      1.58 o 
  12  -5   5       38.32       37.81      2.63 o 
  13  -5   5       61.59       63.13      3.65 o 
 -11  -4   5        0.08        1.15      3.49 o 
 -10  -4   5        0.87        0.80      3.66 o 
  -9  -4   5      146.67      162.32      4.49 o 
  -8  -4   5       55.79       55.55      2.55 o 
  -7  -4   5       18.35       17.66      1.30 o 
  -6  -4   5        1.64        1.19      0.73 o 
  -5  -4   5      471.44      453.34      6.57 o 
  -4  -4   5     1201.08     1048.76     13.30 o 
  -3  -4   5      484.23      462.17      6.55 o 
  -2  -4   5      220.37      198.15      2.88 o 
  -1  -4   5      424.75      420.50      6.88 o 
   0  -4   5      534.35      543.17      7.49 o 
   1  -4   5       37.18       39.44      1.43 o 
   2  -4   5       57.10       72.26      1.50 o 
   3  -4   5       40.02       44.21      1.29 o 
   4  -4   5       10.19       10.49      0.88 o 
   5  -4   5       23.81       27.52      1.28 o 
   6  -4   5        0.01        0.82      0.83 o 
   7  -4   5      102.25      119.13      2.49 o 
   8  -4   5        0.16       -0.63      0.85 o 
   9  -4   5        7.76        9.58      1.34 o 
  10  -4   5      102.32      100.60      3.10 o 
  11  -4   5        7.19        5.29      1.70 o 
  12  -4   5       42.33       33.71      2.46 o 
  13  -4   5        0.98        1.28      1.78 o 
 -12  -3   5        4.03       13.68      4.35 o 
 -11  -3   5        3.82        8.82      4.24 o 
 -10  -3   5       93.77      114.85      4.53 o 
  -9  -3   5       59.54       61.91      2.75 o 
  -8  -3   5        4.76        5.11      1.23 o 
  -7  -3   5       88.11       86.11      2.40 o 
  -6  -3   5       29.71       31.43      1.49 o 
  -5  -3   5     1607.55     1491.70     15.40 o 
  -4  -3   5      587.61      564.93      6.83 o 
  -3  -3   5       44.54       38.36      1.17 o 
  -2  -3   5       61.46       71.85      1.46 o 
  -1  -3   5     1010.10     1061.09     15.42 o 
   0  -3   5     1470.18     1418.50     20.25 o 
   1  -3   5     1580.97     1627.75     20.37 o 
   2  -3   5       27.02       36.19      1.03 o 
   3  -3   5      153.47      186.33      2.62 o 
   4  -3   5      164.73      207.38      2.70 o 
   5  -3   5        1.64        4.85      0.85 o 
   6  -3   5      610.95      683.87      7.95 o 
   7  -3   5       64.18       69.52      1.94 o 
   8  -3   5       24.33       26.13      1.61 o 
   9  -3   5        0.53       -0.99      0.77 o 
  10  -3   5      297.37      303.58      5.90 o 
  11  -3   5      362.96      383.38      7.14 o 
  12  -3   5       47.11       45.76      3.10 o 
  13  -3   5       49.69       53.97      3.22 o 
  14  -3   5        5.07        4.24      3.28 o 
 -12  -2   5        4.01        1.83      3.78 o 
 -11  -2   5        0.02        1.37      3.44 o 
 -10  -2   5       33.89       34.25      2.77 o 
  -9  -2   5        1.81        3.06      1.14 o 
  -8  -2   5        5.58        3.69      0.87 o 
  -7  -2   5       81.22       66.57      1.98 o 
  -6  -2   5     1154.42     1086.09     12.86 o 
  -5  -2   5      773.39      703.27      7.13 o 
  -4  -2   5        0.00        0.30      0.65 o 
  -3  -2   5       88.04       93.51      1.81 o 
  -2  -2   5        4.24        4.96      0.51 o 
  -1  -2   5       67.37       65.18      1.35 o 
   0  -2   5       10.61        7.67      0.64 o 
   1  -2   5      212.69      234.77      5.42 o 
   2  -2   5      424.25      472.92      5.52 o 
   3  -2   5       24.76       29.65      0.97 o 
   4  -2   5      187.50      196.79      2.54 o 
   5  -2   5        7.01        5.34      0.82 o 
   6  -2   5       47.94       51.72      1.83 o 
   7  -2   5      222.39      258.12      3.93 o 
   8  -2   5       21.85       30.02      2.16 o 
   9  -2   5        0.08       -1.41      0.92 o 
  10  -2   5        0.48       -1.62      1.17 o 
  11  -2   5       64.12       64.91      4.61 o 
  12  -2   5       15.73       18.69      2.13 o 
  13  -2   5       33.28       34.65      2.63 o 
  14  -2   5       74.66       74.05      3.44 o 
 -12  -1   5       57.10       67.81      3.46 o 
 -11  -1   5       28.57       29.99      2.26 o 
 -10  -1   5        1.56        4.50      1.12 o 
  -9  -1   5        1.65        1.06      0.83 o 
  -8  -1   5        7.04        6.26      0.90 o 
  -7  -1   5        6.57        3.62      0.77 o 
  -6  -1   5      259.93      229.38      3.73 o 
  -5  -1   5       38.46       35.65      1.25 o 
  -4  -1   5      228.51      227.54      3.10 o 
  -3  -1   5      340.51      368.00      4.97 o 
  -2  -1   5      155.95      141.92      2.11 o 
  -1  -1   5       13.41       21.69      0.80 o 
   0  -1   5        0.20        0.42      0.40 o 
   1  -1   5      695.49      704.96      9.35 o 
   2  -1   5       12.39       12.96      0.65 o 
   3  -1   5      329.98      346.31      4.12 o 
   4  -1   5     1271.84     1514.54     14.88 o 
   5  -1   5      255.59      299.44      3.46 o 
   6  -1   5      122.58      117.35      2.12 o 
   7  -1   5        1.23       -0.12      0.86 o 
   8  -1   5      530.82      578.21      7.07 o 
   9  -1   5       33.46       38.47      2.62 o 
  10  -1   5        0.92        0.79      1.26 o 
  11  -1   5        1.38        0.54      1.32 o 
  12  -1   5       71.67       73.31      3.30 o 
  13  -1   5        0.42       -2.30      1.50 o 
  14  -1   5       10.58        8.06      1.86 o 
 -12   0   5        0.78        5.22      4.72 o 
 -11   0   5       62.65       66.71      3.06 o 
 -10   0   5      134.72      132.68      4.03 o 
  -9   0   5        3.62        5.00      2.05 o 
  -8   0   5        7.90       10.01      1.03 o 
  -7   0   5       13.01       10.23      0.96 o 
  -6   0   5        6.53        3.32      0.78 o 
  -5   0   5       34.58       26.30      1.17 o 
  -4   0   5      677.91      653.20      8.88 o 
  -3   0   5        0.04       -0.32      0.48 o 
  -2   0   5       34.49       38.94      1.10 o 
  -1   0   5      778.96      760.39      8.50 o 
   0   0   5       64.34       59.39      1.58 o 
   1   0   5       11.07       10.61      0.48 o 
   2   0   5       33.68       45.13      1.04 o 
   3   0   5       30.96       34.15      0.93 o 
   4   0   5     3728.89     4691.48     40.20 o 
   5   0   5      551.31      615.16      6.55 o 
   6   0   5      702.89      851.41      9.45 o 
   7   0   5      619.83      716.36      8.25 o 
   8   0   5      598.59      679.18      7.96 o 
   9   0   5        0.39        0.40      1.12 o 
  10   0   5       50.28       45.36      2.49 o 
  11   0   5        7.08        6.19      1.46 o 
  12   0   5       45.51       44.58      2.60 o 
  13   0   5       12.10       11.93      2.77 o 
  14   0   5       14.03       11.70      2.78 o 
 -12   1   5      121.15      132.75      9.76 o 
 -11   1   5       88.57       88.09      5.10 o 
 -10   1   5       29.99       30.33      3.05 o 
  -9   1   5        0.42        0.33      1.15 o 
  -8   1   5      517.51      441.65      7.04 o 
  -7   1   5       60.35       63.70      2.09 o 
  -6   1   5       33.48       31.42      1.40 o 
  -5   1   5        3.40        6.76      0.84 o 
  -4   1   5      110.56      108.69      2.26 o 
  -3   1   5      225.43      244.54      3.22 o 
  -2   1   5      590.79      583.84      6.58 o 
  -1   1   5      422.83      409.81      4.79 o 
   0   1   5        0.34        1.56      0.37 o 
   1   1   5       10.72       11.49      0.48 o 
   2   1   5        2.61        1.97      0.49 o 
   3   1   5     4618.54     5657.94     49.55 o 
   4   1   5      734.37      892.17      8.59 o 
   5   1   5      235.28      302.03      4.06 o 
   6   1   5       29.80       37.47      1.32 o 
   7   1   5      195.38      231.60      3.86 o 
   8   1   5      134.91      150.90      3.41 o 
   9   1   5      190.34      203.57      4.35 o 
  10   1   5      162.68      154.00      4.81 o 
  11   1   5       12.16       11.98      1.82 o 
  12   1   5       29.50       29.57      2.27 o 
  13   1   5        9.28        6.85      2.36 o 
  14   1   5       76.22       66.30      4.43 o 
 -12   2   5      174.52      186.94      6.56 o 
 -11   2   5       87.40       91.28      7.01 o 
 -10   2   5       11.36        9.74      1.73 o 
  -9   2   5       40.09       42.66      3.13 o 
  -8   2   5       41.07       42.57      1.93 o 
  -7   2   5      393.14      355.76      5.90 o 
  -6   2   5      464.03      439.58      6.80 o 
  -5   2   5       97.69       86.10      1.60 o 
  -4   2   5       31.69       30.98      1.02 o 
  -3   2   5       89.22      101.60      1.84 o 
  -2   2   5       75.92       89.21      1.67 o 
  -1   2   5     1261.79     1293.81     12.94 o 
   0   2   5      117.68      130.04      1.63 o 
   1   2   5        6.08        3.05      0.38 o 
   2   2   5       34.96       33.83      0.91 o 
   3   2   5      500.50      648.24      6.37 o 
   4   2   5        2.90        3.33      0.44 o 
   5   2   5        0.83        1.61      0.55 o 
   6   2   5      203.57      226.98      3.88 o 
   7   2   5       30.46       22.81      1.48 o 
   8   2   5      132.01      146.60      3.52 o 
   9   2   5      118.75      118.30      3.13 o 
  10   2   5       34.33       30.67      1.82 o 
  11   2   5        3.63        1.78      1.22 o 
  12   2   5        9.99        9.30      1.47 o 
  13   2   5       11.46        6.17      2.24 o 
  14   2   5        7.98        4.65      2.25 o 
 -12   3   5      193.90      229.46     10.48 o 
 -11   3   5       32.65       34.68      3.34 o 
 -10   3   5        0.07        0.48      1.43 o 
  -9   3   5        0.08       -1.15      1.21 o 
  -8   3   5      450.79      371.09      7.82 o 
  -7   3   5       13.08        5.72      1.06 o 
  -6   3   5       53.26       43.03      1.49 o 
  -5   3   5       36.88       40.67      1.46 o 
  -4   3   5      108.27      112.99      2.42 o 
  -3   3   5        3.57        7.51      0.74 o 
  -2   3   5      437.74      411.17      5.70 o 
  -1   3   5        0.45        0.05      0.40 o 
   0   3   5        3.69        1.40      0.45 o 
   1   3   5      415.86      388.11      4.77 o 
   2   3   5       16.36       28.48      0.97 o 
   3   3   5       38.27       51.22      0.94 o 
   4   3   5        0.01        0.10      0.70 o 
   5   3   5      517.24      529.75      6.47 o 
   6   3   5      287.38      303.95      4.34 o 
   7   3   5      142.09      131.43      2.93 o 
   8   3   5       16.42       19.60      1.48 o 
   9   3   5      114.38      116.78      3.06 o 
  10   3   5       61.09       59.49      2.28 o 
  11   3   5       47.03       48.07      3.54 o 
  12   3   5        0.48       -1.04      1.75 o 
  13   3   5       31.58       30.42      3.05 o 
  14   3   5        5.14        5.19      2.23 o 
 -12   4   5       51.30       62.05      5.27 o 
 -11   4   5       29.08       32.35      3.24 o 
 -10   4   5       25.10       33.14      3.13 o 
  -9   4   5      110.75      107.66      3.95 o 
  -8   4   5        0.12       -0.99      0.83 o 
  -7   4   5       12.25       14.33      1.08 o 
  -6   4   5        0.36       -0.36      0.69 o 
  -5   4   5      145.58      122.83      2.55 o 
  -4   4   5        3.92        2.92      0.76 o 
  -3   4   5      324.36      314.33      4.29 o 
  -2   4   5      241.41      252.26      3.24 o 
  -1   4   5      406.71      421.47      4.40 o 
   0   4   5      345.73      368.39      3.92 o 
   1   4   5      984.14     1094.44     11.82 o 
   2   4   5        1.93        3.24      0.52 o 
   3   4   5       20.69       19.46      0.67 o 
   4   4   5      552.37      572.53      7.16 o 
   5   4   5       97.81      111.46      2.43 o 
   6   4   5       88.01       95.73      2.57 o 
   7   4   5       18.36       23.36      1.66 o 
   8   4   5       51.54       49.55      2.29 o 
   9   4   5      321.49      322.04      6.40 o 
  10   4   5       10.70       10.66      1.26 o 
  11   4   5        1.95        0.55      1.55 o 
  12   4   5       74.71       72.75      4.01 o 
  13   4   5       85.27       89.48      5.78 o 
  14   4   5       39.65       38.42      4.41 o 
 -12   5   5       11.33       11.32      3.09 o 
 -11   5   5       93.75       98.25      5.04 o 
 -10   5   5        0.02        0.13      1.54 o 
  -9   5   5       93.54       98.75      2.81 o 
  -8   5   5       18.84       17.67      1.48 o 
  -7   5   5       16.51       12.82      1.14 o 
  -6   5   5       17.45       12.75      1.11 o 
  -5   5   5      808.85      780.08      9.68 o 
  -4   5   5     1624.74     1501.57     16.82 o 
  -3   5   5      362.18      363.38      4.91 o 
  -2   5   5        0.62        1.60      0.56 o 
  -1   5   5       65.39       71.41      1.42 o 
   0   5   5     2767.32     2974.80     27.99 o 
   1   5   5      469.42      480.68      4.91 o 
   2   5   5        6.61        7.22      0.58 o 
   3   5   5       81.08       65.28      1.26 o 
   4   5   5      522.12      584.99      7.85 o 
   5   5   5       20.89       20.05      1.24 o 
   6   5   5      542.67      539.41      9.36 o 
   7   5   5      306.49      303.32      4.90 o 
   8   5   5       11.23       13.92      1.23 o 
   9   5   5       43.70       41.92      2.49 o 
  10   5   5      119.90      114.15      3.42 o 
  11   5   5       74.51       65.15      4.69 o 
  12   5   5       24.53       26.28      3.49 o 
  13   5   5        2.45       -0.86      2.35 o 
  14   5   5       23.17       23.42      3.61 o 
 -12   6   5        2.59        4.05      2.38 o 
 -11   6   5       25.09       20.51      3.07 o 
 -10   6   5       85.21       89.35      3.11 o 
  -9   6   5        1.83        3.22      1.21 o 
  -8   6   5       21.45       18.46      1.62 o 
  -7   6   5      156.37      144.36      3.09 o 
  -6   6   5       32.61       31.77      1.53 o 
  -5   6   5      632.12      580.83      7.03 o 
  -4   6   5     2350.52     2184.06     22.57 o 
  -3   6   5     1013.22      944.83     10.10 o 
  -2   6   5       48.94       42.54      1.28 o 
  -1   6   5        0.59        0.77      0.54 o 
   0   6   5      136.42      151.06      2.09 o 
   1   6   5      656.81      694.83      7.13 o 
   2   6   5      590.19      544.84      6.18 o 
   3   6   5       69.45       80.55      1.61 o 
   4   6   5       11.90       15.16      1.44 o 
   5   6   5       39.20       38.12      1.59 o 
   6   6   5        6.20       11.50      1.33 o 
   7   6   5      225.33      226.22      4.85 o 
   8   6   5      142.48      138.97      3.60 o 
   9   6   5      122.26      112.85      3.15 o 
  10   6   5      131.35      128.30      4.93 o 
  11   6   5       99.83      100.53      5.55 o 
  12   6   5        5.54        5.67      2.58 o 
  13   6   5       15.26       15.97      3.09 o 
  14   6   5       19.61       17.06      3.44 o 
 -11   7   5        4.93        7.68      5.12 o 
 -10   7   5       49.08       47.64      2.78 o 
  -9   7   5       41.83       43.49      2.60 o 
  -8   7   5        2.92        1.77      1.23 o 
  -7   7   5       29.82       27.16      2.36 o 
  -6   7   5       19.30       17.36      1.21 o 
  -5   7   5       88.43       88.51      2.15 o 
  -4   7   5       10.87       10.49      0.99 o 
  -3   7   5      158.14      149.23      2.56 o 
  -2   7   5      458.86      439.96      5.12 o 
  -1   7   5      642.32      685.29      6.44 o 
   0   7   5       99.13      110.18      1.75 o 
   1   7   5      228.42      228.04      2.87 o 
   2   7   5      372.18      363.45      4.24 o 
   3   7   5       13.67       16.94      1.01 o 
   4   7   5       17.28       15.83      1.19 o 
   5   7   5        0.21       -0.70      0.87 o 
   6   7   5      202.98      190.37      4.30 o 
   7   7   5       11.71       13.32      1.36 o 
   8   7   5        8.42        8.79      1.28 o 
   9   7   5      171.38      162.01      8.83 o 
  10   7   5       37.91       33.78      3.32 o 
  11   7   5        0.32       -3.66      1.83 o 
  12   7   5        0.99        3.84      2.46 o 
  13   7   5        2.70        2.58      2.58 o 
 -11   8   5       22.17       24.13      2.48 o 
 -10   8   5       32.24       33.84      2.54 o 
  -9   8   5        0.01        0.45      1.51 o 
  -8   8   5        0.09       -1.89      1.19 o 
  -7   8   5       10.39       11.83      1.43 o 
  -6   8   5       94.64       97.97      2.40 o 
  -5   8   5       72.48       68.80      2.01 o 
  -4   8   5       40.57       39.24      1.52 o 
  -3   8   5       16.27       17.29      1.14 o 
  -2   8   5      339.84      280.92      3.74 o 
  -1   8   5       66.69       50.69      1.52 o 
   0   8   5        2.69        3.19      0.72 o 
   1   8   5       52.61       58.53      1.55 o 
   2   8   5        5.67        5.05      0.78 o 
   3   8   5       17.53       17.82      1.14 o 
   4   8   5        0.13       -0.46      0.83 o 
   5   8   5      166.87      158.54      3.89 o 
   6   8   5        2.92        3.19      2.63 o 
   7   8   5        6.02        6.34      1.38 o 
   8   8   5      222.68      200.24      5.70 o 
   9   8   5      355.26      268.97      9.50 o 
  10   8   5        8.99        9.79      2.40 o 
  11   8   5        0.84       -1.15      1.95 o 
  12   8   5        0.80       -0.11      2.18 o 
  13   8   5      106.60      112.33      6.35 o 
 -10   9   5       13.29       19.82      2.28 o 
  -9   9   5       49.18       43.18      2.88 o 
  -8   9   5       33.25       42.78      2.45 o 
  -7   9   5        5.58        4.08      1.62 o 
  -6   9   5        3.65        2.63      1.18 o 
  -5   9   5        2.81        3.58      0.90 o 
  -4   9   5        0.66        0.76      0.72 o 
  -3   9   5      273.37      250.01      4.08 o 
  -2   9   5       40.26       43.70      1.73 o 
  -1   9   5      129.73      114.12      2.45 o 
   0   9   5       50.08       59.34      2.06 o 
   1   9   5       44.70       39.13      1.70 o 
   2   9   5       24.52       19.54      1.71 o 
   3   9   5      742.84      723.51     15.31 o 
   4   9   5     2482.17     2428.32     39.14 o 
   5   9   5      141.36      130.95      4.24 o 
   6   9   5       59.16       50.58      2.76 o 
   7   9   5       24.01       21.97      1.90 o 
   8   9   5      344.35      297.17      8.96 o 
   9   9   5       47.55       50.61      4.24 o 
  10   9   5        0.21       -0.80      2.06 o 
  11   9   5        0.02        0.23      2.12 o 
  12   9   5        3.36        0.86      2.35 o 
  13   9   5        1.27        0.63      2.29 o 
  -9  10   5       23.46       26.59      2.69 o 
  -8  10   5       10.96       10.60      1.85 o 
  -7  10   5        2.14        1.44      1.30 o 
  -6  10   5       49.36       57.60      2.74 o 
  -5  10   5       17.32       18.71      2.46 o 
  -4  10   5       12.54        9.44      1.41 o 
  -3  10   5        1.07        0.60      1.20 o 
  -2  10   5      243.31      205.44      4.40 o 
  -1  10   5       54.12       41.69      2.05 o 
   0  10   5      269.80      249.77      4.81 o 
   1  10   5        0.08       -0.56      1.05 o 
   2  10   5     1222.32     1158.90     18.29 o 
   3  10   5       40.67       49.78      2.49 o 
   4  10   5      246.81      234.54      5.23 o 
   5  10   5       58.04       54.10      2.99 o 
   6  10   5      172.16      142.70      4.72 o 
   7  10   5        5.57        7.14      1.49 o 
   8  10   5        0.35       -0.09      1.12 o 
   9  10   5       15.88       14.20      2.92 o 
  10  10   5        7.71        5.27      2.46 o 
  11  10   5       23.94       26.34      3.55 o 
  12  10   5        2.79        8.64      2.75 o 
  -9  11   5       13.63       14.57      3.09 o 
  -8  11   5       63.75       65.87      4.27 o 
  -7  11   5       20.44       24.95      6.04 o 
  -6  11   5       36.98       47.00      3.12 o 
  -5  11   5       11.49       14.50      2.19 o 
  -4  11   5        8.78        9.71      1.53 o 
  -3  11   5       58.59       49.97      2.08 o 
  -2  11   5        9.38        6.05      1.67 o 
  -1  11   5       92.86      105.79      3.12 o 
   0  11   5       11.63       14.07      1.50 o 
   1  11   5        1.64        1.08      1.15 o 
   2  11   5      146.04      138.19      4.09 o 
   3  11   5      189.09      178.28      4.61 o 
   4  11   5       30.94       29.66      2.11 o 
   5  11   5        0.01       -1.73      1.31 o 
   6  11   5        0.03       -0.47      1.31 o 
   7  11   5       57.96       59.34      2.96 o 
   8  11   5        0.02       -1.02      1.09 o 
   9  11   5       35.92       34.58      3.95 o 
  10  11   5      106.14      102.71      6.01 o 
  11  11   5       11.53        8.30      2.75 o 
  -8  12   5       56.63       56.95      4.19 o 
  -7  12   5        3.76        7.50      2.59 o 
  -6  12   5        1.64        2.81      2.78 o 
  -5  12   5       13.10        9.76      2.52 o 
  -4  12   5       47.41       51.15      2.53 o 
  -3  12   5        0.95        0.03      1.37 o 
  -2  12   5       34.58       34.73      2.43 o 
  -1  12   5        9.19       10.11      1.55 o 
   0  12   5        0.02       -1.27      1.08 o 
   1  12   5       10.60       12.84      2.30 o 
   2  12   5        1.96        0.82      1.42 o 
   3  12   5        0.00       -0.09      1.38 o 
   4  12   5       12.06       13.53      2.17 o 
   5  12   5        8.03        8.20      1.83 o 
   6  12   5        3.85        2.99      1.61 o 
   7  12   5        7.71        9.26      2.38 o 
   8  12   5        5.70        6.35      2.81 o 
   9  12   5        3.05       -2.92      2.23 o 
  10  12   5       52.33       56.79      4.98 o 
  -6  13   5      214.26      228.77      8.67 o 
  -5  13   5       98.12      107.30      6.76 o 
  -4  13   5       16.78       19.15      2.77 o 
  -3  13   5       76.87       70.21      3.01 o 
  -2  13   5       88.55       92.97      3.75 o 
  -1  13   5        1.50        0.37      1.38 o 
   0  13   5      131.85      128.22      5.28 o 
   1  13   5       19.15       19.05      2.69 o 
   2  13   5      104.71      118.04      4.14 o 
   3  13   5       53.36       57.78      3.03 o 
   4  13   5        8.35       10.13      3.41 o 
   5  13   5       35.89       40.23      6.33 o 
   6  13   5      110.07      118.28      4.46 o 
   7  13   5       70.53       73.70      3.49 o 
   8  13   5       23.28       25.31      3.95 o 
   9  13   5       18.49       18.15      3.55 o 
  -5  14   5        0.33       -3.84      3.21 o 
  -4  14   5       37.54       48.73      3.50 o 
  -3  14   5      111.22      128.04      4.76 o 
  -2  14   5      243.61      258.32      6.33 o 
  -1  14   5        1.79        0.82      2.13 o 
   0  14   5        9.43        8.11      2.59 o 
   1  14   5        0.08        0.16      2.17 o 
   2  14   5       67.76       64.18      4.15 o 
   3  14   5       25.78       27.51      2.76 o 
   4  14   5       55.60       53.26      3.61 o 
   5  14   5        3.42        9.09      2.11 o 
   6  14   5       20.56       26.90      2.56 o 
   7  14   5        1.97        1.10      1.57 o 
   8  14   5       20.74       26.39      4.24 o 
  -3  15   5       43.42       56.63      8.02 o 
  -2  15   5        9.99       12.82      3.95 o 
  -1  15   5       11.41       15.86      2.99 o 
   0  15   5      211.80      226.48      7.65 o 
   1  15   5        1.96        1.94      2.40 o 
   2  15   5        3.03        7.79      2.54 o 
   3  15   5        0.32       -2.94      2.01 o 
   4  15   5        1.75        0.27      1.88 o 
   5  15   5       71.16       69.52      3.93 o 
   6  15   5        0.13       -0.31      1.66 o 
  -3 -12   6        5.96        7.16      3.44 o 
  -2 -12   6      159.14      168.38      9.05 o 
  -1 -12   6       40.41       50.66      4.69 o 
   0 -12   6       16.01       13.76      2.53 o 
   1 -12   6        1.61        2.64      3.35 o 
   2 -12   6      184.21      188.96      5.64 o 
   3 -12   6        0.00       -3.59      2.28 o 
   4 -12   6       72.29       65.42      7.10 o 
   5 -12   6       13.49        9.16      2.79 o 
  -5 -11   6       96.89      107.12      6.53 o 
  -4 -11   6      324.64      375.80     13.57 o 
  -3 -11   6       24.15       26.62      4.29 o 
  -2 -11   6        0.21       -5.04      2.52 o 
  -1 -11   6       88.05       89.56      4.00 o 
   0 -11   6      178.19      187.58      6.11 o 
   1 -11   6      149.68      152.40      5.75 o 
   2 -11   6       93.16       96.18      4.03 o 
   3 -11   6        3.86        3.38      3.44 o 
   4 -11   6        0.02        1.17      3.09 o 
   5 -11   6        0.17        2.31      2.49 o 
   6 -11   6      116.78      118.68      5.58 o 
   7 -11   6        2.92        5.90      3.55 o 
  -7 -10   6       48.68       60.56      3.93 o 
  -6 -10   6      130.47      155.96      8.13 o 
  -5 -10   6        7.39        7.67      2.13 o 
  -4 -10   6       68.94       72.03      7.56 o 
  -3 -10   6       33.47       38.33      3.27 o 
  -2 -10   6       16.03       12.56      5.10 o 
  -1 -10   6        6.29        9.08      2.61 o 
   0 -10   6       12.07       10.40      2.22 o 
   1 -10   6        2.66        5.09      1.97 o 
   2 -10   6       12.47       10.42      1.73 o 
   3 -10   6        0.30        0.44      1.72 o 
   4 -10   6       32.73       36.61      3.42 o 
   5 -10   6        0.15       -2.38      2.19 o 
   6 -10   6        1.90       -0.59      2.25 o 
   7 -10   6        6.46        1.09      3.38 o 
   8 -10   6       19.59       18.09      2.44 o 
  -8  -9   6        0.46        0.17      2.72 o 
  -7  -9   6       36.42       36.06      2.91 o 
  -6  -9   6       56.00       58.87      3.80 o 
  -5  -9   6        6.58        7.25      1.68 o 
  -4  -9   6       12.32       20.43      3.09 o 
  -3  -9   6      137.35      130.29      5.23 o 
  -2  -9   6       11.70       12.79      2.83 o 
  -1  -9   6       57.42       58.92      2.75 o 
   0  -9   6       42.43       39.70      3.23 o 
   1  -9   6      132.82      137.50      4.33 o 
   2  -9   6      119.04      111.60      3.49 o 
   3  -9   6      242.61      244.36      6.12 o 
   4  -9   6       14.21       12.76      2.18 o 
   5  -9   6       19.30       13.17      1.95 o 
   6  -9   6       16.53       16.67      1.74 o 
   7  -9   6        3.82        3.60      3.94 o 
   8  -9   6        2.85        4.05      2.04 o 
   9  -9   6       14.00       16.74      6.61 o 
  -9  -8   6       54.57       61.83      6.76 o 
  -8  -8   6       26.12       25.19      4.69 o 
  -7  -8   6        4.15        6.97      2.20 o 
  -6  -8   6        9.92       15.45      1.91 o 
  -5  -8   6       36.34       45.83      2.68 o 
  -4  -8   6       70.48       66.52      3.53 o 
  -3  -8   6      156.51      139.90      5.13 o 
  -2  -8   6       23.76       23.70      1.62 o 
  -1  -8   6       45.76       36.56      3.48 o 
   0  -8   6       79.19       61.89      2.84 o 
   1  -8   6      145.99      139.36      4.25 o 
   2  -8   6      284.38      295.30     10.06 o 
   3  -8   6       43.99       44.95      2.38 o 
   4  -8   6      339.28      327.74      7.40 o 
   5  -8   6        5.90        5.33      1.32 o 
   6  -8   6       39.09       40.85      2.56 o 
   7  -8   6      153.76      147.92      4.22 o 
   8  -8   6       13.11       10.60      2.07 o 
   9  -8   6        0.01        2.54      2.61 o 
  10  -8   6        9.59        4.93      2.23 o 
  -9  -7   6        8.46        5.04      3.21 o 
  -8  -7   6        1.02        0.13      1.40 o 
  -7  -7   6        0.89        2.59      1.83 o 
  -6  -7   6       95.78      100.65      3.51 o 
  -5  -7   6       29.38       21.75      2.71 o 
  -4  -7   6        0.42       -0.10      1.01 o 
  -3  -7   6      112.29       93.17      4.29 o 
  -2  -7   6      119.34      101.29      2.94 o 
  -1  -7   6       46.80       38.16      2.10 o 
   0  -7   6      126.65      120.08      3.65 o 
   1  -7   6      468.53      471.67      9.46 o 
   2  -7   6     1353.17     1296.90     18.09 o 
   3  -7   6       10.55       10.92      2.90 o 
   4  -7   6       65.27       62.50      2.22 o 
   5  -7   6      643.12      616.74      9.74 o 
   6  -7   6        0.14        1.12      1.21 o 
   7  -7   6        2.10        0.41      1.58 o 
   8  -7   6        7.12        8.80      1.56 o 
   9  -7   6      270.79      253.71      5.96 o 
  10  -7   6       57.48       62.16      3.61 o 
  11  -7   6        0.47        0.73      1.95 o 
  -9  -6   6       69.90       70.59      6.64 o 
  -8  -6   6        5.55        8.24      5.64 o 
  -7  -6   6      249.70      276.57      9.27 o 
  -6  -6   6       29.68       30.04      3.04 o 
  -5  -6   6        0.21        0.34      1.00 o 
  -4  -6   6      241.93      208.63      5.15 o 
  -3  -6   6       87.93       76.92      3.02 o 
  -2  -6   6      191.20      171.95      5.07 o 
  -1  -6   6       26.25       33.64      1.83 o 
   0  -6   6        3.62        2.94      1.05 o 
   1  -6   6       13.40       11.26      1.23 o 
   2  -6   6        9.45        7.49      1.17 o 
   3  -6   6       89.36       82.63      2.56 o 
   4  -6   6        8.99        8.08      1.17 o 
   5  -6   6        5.67        7.17      1.43 o 
   6  -6   6       43.89       44.69      2.95 o 
   7  -6   6       41.98       39.71      2.05 o 
   8  -6   6        7.23        6.59      1.40 o 
   9  -6   6        3.34        3.24      1.70 o 
  10  -6   6       22.73       25.51      2.38 o 
  11  -6   6       27.95       29.42      3.07 o 
  12  -6   6        0.01        0.73      2.03 o 
  -9  -5   6       13.59       17.72      3.52 o 
  -8  -5   6        1.09        0.48      1.27 o 
  -7  -5   6       27.92       27.91      2.29 o 
  -6  -5   6       43.43       40.55      2.84 o 
  -5  -5   6       10.17       15.63      2.42 o 
  -4  -5   6      174.97      166.68      5.02 o 
  -3  -5   6        5.12        1.85      1.05 o 
  -2  -5   6        0.83       -0.20      0.60 o 
  -1  -5   6        0.39       -0.46      0.67 o 
   0  -5   6        2.67        0.72      0.78 o 
   1  -5   6        5.48        2.32      0.85 o 
   2  -5   6      147.48      124.91      3.00 o 
   3  -5   6       84.39       80.27      1.94 o 
   4  -5   6        1.22        0.36      0.83 o 
   5  -5   6       23.99       23.11      1.43 o 
   6  -5   6       43.33       39.22      1.72 o 
   7  -5   6       90.17      103.38      2.70 o 
   8  -5   6        5.52        4.04      1.17 o 
   9  -5   6      184.33      189.12      4.78 o 
  10  -5   6      128.21      122.45      4.02 o 
  11  -5   6      102.66      105.76      4.36 o 
  12  -5   6       17.30       17.08      2.54 o 
 -10  -4   6        5.54        7.39      3.95 o 
  -9  -4   6       29.45       28.54      2.26 o 
  -8  -4   6       46.15       51.29      2.64 o 
  -7  -4   6        6.19        8.54      1.44 o 
  -6  -4   6      168.72      164.79      2.95 o 
  -5  -4   6      100.99      103.32      2.44 o 
  -4  -4   6      274.22      255.19      4.46 o 
  -3  -4   6      943.53      859.59     12.36 o 
  -2  -4   6        9.28       14.59      0.83 o 
  -1  -4   6      222.48      214.33      4.23 o 
   0  -4   6       56.32       52.95      1.98 o 
   1  -4   6      176.62      181.20      3.09 o 
   2  -4   6       14.97       13.03      1.34 o 
   3  -4   6       46.70       46.97      1.57 o 
   4  -4   6       56.22       57.14      1.82 o 
   5  -4   6      433.38      483.95      6.09 o 
   6  -4   6       28.75       37.69      1.54 o 
   7  -4   6      179.13      207.15      3.78 o 
   8  -4   6       38.00       39.60      1.78 o 
   9  -4   6      486.71      524.25     10.05 o 
  10  -4   6      455.41      468.16      9.64 o 
  11  -4   6        5.42        3.30      2.12 o 
  12  -4   6        8.44        6.63      1.83 o 
  13  -4   6        6.13        4.25      1.82 o 
 -11  -3   6       24.63       31.55      5.55 o 
 -10  -3   6        4.85        5.71      1.69 o 
  -9  -3   6      163.49      170.37      4.76 o 
  -8  -3   6       49.74       57.25      4.44 o 
  -7  -3   6        6.31        5.95      1.03 o 
  -6  -3   6       52.89       55.27      1.63 o 
  -5  -3   6     2709.78     2577.15     27.36 o 
  -4  -3   6     1076.30     1002.59     12.25 o 
  -3  -3   6      202.98      194.07      3.16 o 
  -2  -3   6        5.43        7.14      0.59 o 
  -1  -3   6      183.79      189.52      3.46 o 
   0  -3   6       76.78       57.19      1.79 o 
   1  -3   6       84.54       87.85      2.20 o 
   2  -3   6       16.13       10.77      1.08 o 
   3  -3   6      110.01      119.36      1.81 o 
   4  -3   6       42.09       54.10      1.61 o 
   5  -3   6       17.01       19.58      1.25 o 
   6  -3   6       13.43       15.52      1.10 o 
   7  -3   6        6.77       10.24      1.40 o 
   8  -3   6        9.87       14.11      1.15 o 
   9  -3   6        0.38       -1.69      0.84 o 
  10  -3   6      133.43      140.87      3.93 o 
  11  -3   6       18.09       18.43      1.98 o 
  12  -3   6      172.14      170.95      4.66 o 
  13  -3   6       80.02       76.13      3.80 o 
 -12  -2   6       14.48       20.90      5.32 o 
 -11  -2   6       42.67       46.43      6.18 o 
 -10  -2   6      193.28      222.68      6.61 o 
  -9  -2   6      229.77      239.42      5.77 o 
  -8  -2   6      139.18      131.78      3.93 o 
  -7  -2   6       86.55       86.71      2.06 o 
  -6  -2   6       42.90       40.89      1.45 o 
  -5  -2   6      470.87      443.08      6.17 o 
  -4  -2   6       85.45       84.43      1.91 o 
  -3  -2   6      102.19      103.64      2.04 o 
  -2  -2   6      109.66      129.31      1.79 o 
  -1  -2   6      101.93       84.40      1.75 o 
   0  -2   6      182.10      173.52      2.85 o 
   1  -2   6      548.08      528.33      6.75 o 
   2  -2   6      141.14      149.43      2.70 o 
   3  -2   6      158.86      180.84      2.58 o 
   4  -2   6       91.79      123.35      1.95 o 
   5  -2   6       59.22       57.84      1.55 o 
   6  -2   6      376.81      457.94      5.38 o 
   7  -2   6      214.19      240.03      3.45 o 
   8  -2   6        1.48        2.86      0.94 o 
   9  -2   6       14.73       11.67      1.47 o 
  10  -2   6       59.61       58.58      2.59 o 
  11  -2   6       47.10       44.04      2.40 o 
  12  -2   6        1.11        2.95      1.72 o 
  13  -2   6        4.83        2.79      1.82 o 
  14  -2   6        7.48        6.97      2.37 o 
 -12  -1   6        1.06        2.97      1.72 o 
 -11  -1   6       45.08       52.69      3.03 o 
 -10  -1   6       89.02       94.48      4.09 o 
  -9  -1   6       21.66       27.47      1.60 o 
  -8  -1   6      108.70       94.85      2.57 o 
  -7  -1   6       19.32       17.95      1.09 o 
  -6  -1   6      152.56      149.52      3.03 o 
  -5  -1   6      735.44      656.07      8.48 o 
  -4  -1   6      150.17      149.53      2.81 o 
  -3  -1   6      375.69      339.53      4.51 o 
  -2  -1   6      197.08      193.22      2.59 o 
  -1  -1   6       41.98       40.14      1.36 o 
   0  -1   6      165.92      130.29      2.41 o 
   1  -1   6       15.08       16.00      0.87 o 
   2  -1   6      292.71      296.86      3.54 o 
   3  -1   6      294.48      333.70      3.99 o 
   4  -1   6      640.29      754.63      7.93 o 
   5  -1   6        2.44        1.03      0.59 o 
   6  -1   6      178.76      219.86      3.17 o 
   7  -1   6        1.90        2.47      0.83 o 
   8  -1   6        0.43        0.29      0.88 o 
   9  -1   6       51.60       57.78      2.51 o 
  10  -1   6       91.78      105.25      3.24 o 
  11  -1   6        5.22        2.67      1.80 o 
  12  -1   6        1.67        2.27      1.67 o 
  13  -1   6        8.30        9.26      1.95 o 
  14  -1   6       33.09       31.98      3.92 o 
 -12   0   6       82.51       86.48      4.12 o 
 -11   0   6      140.47      147.06      5.27 o 
 -10   0   6       69.66       79.41      3.26 o 
  -9   0   6       24.91       30.43      2.75 o 
  -8   0   6       97.09       83.98      2.72 o 
  -7   0   6      505.42      443.15      6.42 o 
  -6   0   6       21.97       33.38      1.48 o 
  -5   0   6      364.11      334.90      5.88 o 
  -4   0   6       10.68        7.17      1.06 o 
  -3   0   6      214.68      190.81      2.96 o 
  -2   0   6       88.22       91.08      1.82 o 
  -1   0   6      115.25      127.39      2.15 o 
   0   0   6        1.17        0.57      0.42 o 
   1   0   6       68.15       69.89      1.15 o 
   2   0   6      699.37      783.62      8.14 o 
   3   0   6     3006.27     3506.09     33.38 o 
   4   0   6     1727.73     2121.79     19.46 o 
   5   0   6      849.62     1050.40     10.39 o 
   6   0   6        1.23        0.46      0.69 o 
   7   0   6       26.80       34.79      2.02 o 
   8   0   6       37.98       43.48      1.72 o 
   9   0   6       38.03       41.91      1.93 o 
  10   0   6        5.71        5.52      1.55 o 
  11   0   6        1.26        2.11      1.45 o 
  12   0   6        7.28        6.63      1.70 o 
  13   0   6        1.69        0.64      1.54 o 
  14   0   6        6.17        2.84      1.56 o 
 -12   1   6       20.28       24.00      3.03 o 
 -11   1   6       28.60       27.05      5.87 o 
 -10   1   6        0.02       -1.04      2.03 o 
  -9   1   6       15.85       16.86      1.80 o 
  -8   1   6        5.27        2.16      1.30 o 
  -7   1   6       15.02       18.18      1.38 o 
  -6   1   6      369.51      317.58      4.93 o 
  -5   1   6        0.22       -0.05      0.72 o 
  -4   1   6       92.69       80.97      2.02 o 
  -3   1   6       54.10       42.13      1.46 o 
  -2   1   6      783.05      711.61      8.00 o 
  -1   1   6     3917.78     4037.59     38.54 o 
   0   1   6      213.46      211.92      2.59 o 
   1   1   6       12.22       10.58      0.53 o 
   2   1   6       47.73       57.38      1.13 o 
   3   1   6    11285.59    13119.80    161.28 o 
   4   1   6     2725.74     3142.46     30.97 o 
   5   1   6        2.47        3.22      0.69 o 
   6   1   6       12.26       15.22      0.92 o 
   7   1   6        5.14        5.00      1.17 o 
   8   1   6       50.98       56.63      1.98 o 
   9   1   6        5.01        5.16      1.30 o 
  10   1   6       92.47       98.81      3.47 o 
  11   1   6       17.01       17.46      2.27 o 
  12   1   6        3.45        0.56      1.43 o 
  13   1   6        3.23        4.84      1.58 o 
  14   1   6       15.80       16.95      2.90 o 
 -12   2   6        6.48        4.83      2.25 o 
 -11   2   6        2.65        6.13      2.66 o 
 -10   2   6       60.16       61.75      3.16 o 
  -9   2   6        4.94        4.87      1.51 o 
  -8   2   6        3.37        3.09      1.46 o 
  -7   2   6      111.51       88.64      2.60 o 
  -6   2   6      121.53       98.01      2.61 o 
  -5   2   6       15.09       10.59      1.45 o 
  -4   2   6       45.56       33.69      1.20 o 
  -3   2   6        8.33       10.08      1.13 o 
  -2   2   6     1092.89     1094.59     11.86 o 
  -1   2   6     1151.19     1230.57     14.28 o 
   0   2   6        7.22        8.29      0.66 o 
   1   2   6      258.64      295.68      3.43 o 
   2   2   6      781.43      885.89     10.36 o 
   3   2   6      271.45      315.49      3.65 o 
   4   2   6       22.12       24.16      1.10 o 
   5   2   6        9.16       12.90      0.73 o 
   6   2   6      350.02      387.25      5.79 o 
   7   2   6        0.35       -0.38      1.02 o 
   8   2   6       48.70       52.51      1.87 o 
   9   2   6        0.01       -1.13      1.00 o 
  10   2   6        8.69        9.52      2.01 o 
  11   2   6        8.95        8.13      1.58 o 
  12   2   6       31.73       28.35      3.32 o 
  13   2   6      100.23      104.28      5.47 o 
  14   2   6       38.51       37.42      3.49 o 
 -12   3   6      226.63      235.51      9.30 o 
 -11   3   6      219.58      232.14     10.62 o 
 -10   3   6        0.14        2.06      1.60 o 
  -9   3   6        0.04        0.08      1.50 o 
  -8   3   6      163.75      146.71      4.39 o 
  -7   3   6       41.84       41.32      2.05 o 
  -6   3   6       11.31       11.87      0.93 o 
  -5   3   6       58.91       53.81      1.79 o 
  -4   3   6       49.17       59.10      1.84 o 
  -3   3   6       25.12       24.08      1.14 o 
  -2   3   6        4.09        3.52      0.64 o 
  -1   3   6      455.32      489.83      5.69 o 
   0   3   6      157.42      178.54      2.27 o 
   1   3   6     1787.33     1850.37     18.45 o 
   2   3   6      243.26      228.28      2.64 o 
   3   3   6       12.87       12.69      0.58 o 
   4   3   6       40.78       45.16      1.11 o 
   5   3   6        3.79        7.20      0.77 o 
   6   3   6      286.93      303.71      4.43 o 
   7   3   6        1.35        0.44      1.00 o 
   8   3   6       48.60       48.67      2.00 o 
   9   3   6       36.61       39.07      1.99 o 
  10   3   6       14.61       16.90      1.67 o 
  11   3   6      403.79      405.87      7.89 o 
  12   3   6      396.15      392.49      7.71 o 
  13   3   6       35.96       35.40      4.92 o 
  14   3   6        3.31        4.98      2.27 o 
 -12   4   6       71.20       78.96      4.71 o 
 -11   4   6       60.03       56.94      4.10 o 
 -10   4   6       12.13       16.77      2.17 o 
  -9   4   6       45.63       61.13      3.20 o 
  -8   4   6        1.09       -2.40      1.20 o 
  -7   4   6       32.60       26.69      1.32 o 
  -6   4   6       17.21       17.81      1.16 o 
  -5   4   6       38.43       36.92      1.49 o 
  -4   4   6      513.00      500.57      7.13 o 
  -3   4   6       28.55       27.74      1.21 o 
  -2   4   6      357.48      398.09      4.93 o 
  -1   4   6      186.34      176.80      2.33 o 
   0   4   6        0.66       -0.20      0.51 o 
   1   4   6        3.25        2.84      0.53 o 
   2   4   6      134.51      143.19      2.03 o 
   3   4   6       83.63       80.82      1.30 o 
   4   4   6       56.99       73.58      1.66 o 
   5   4   6      234.48      229.09      3.52 o 
   6   4   6      350.00      340.83      5.29 o 
   7   4   6      289.91      297.42      4.88 o 
   8   4   6        8.47       11.91      2.87 o 
   9   4   6       11.68        8.19      1.53 o 
  10   4   6       91.04       99.41      3.23 o 
  11   4   6      641.74      624.28     10.88 o 
  12   4   6      197.58      190.14      4.52 o 
  13   4   6       73.07       59.54      5.15 o 
  14   4   6        0.04        0.29      2.52 o 
 -11   5   6      107.74      115.79      5.44 o 
 -10   5   6       38.60       40.06      3.52 o 
  -9   5   6        1.12        0.56      1.51 o 
  -8   5   6       26.43       29.13      1.70 o 
  -7   5   6        1.71        1.50      1.04 o 
  -6   5   6        9.27        6.47      0.96 o 
  -5   5   6      207.81      190.92      3.44 o 
  -4   5   6        8.85       11.17      1.19 o 
  -3   5   6       17.16       19.76      1.15 o 
  -2   5   6      305.78      309.15      4.13 o 
  -1   5   6      763.46      701.52      7.33 o 
   0   5   6      837.32      819.60      8.04 o 
   1   5   6      115.03      114.18      1.73 o 
   2   5   6      462.69      446.32      5.08 o 
   3   5   6      177.75      192.72      2.66 o 
   4   5   6       23.96       33.69      1.61 o 
   5   5   6        2.29        0.57      0.91 o 
   6   5   6       47.63       41.76      1.74 o 
   7   5   6      998.56      958.26     12.67 o 
   8   5   6      193.85      189.72      3.96 o 
   9   5   6        0.24       -0.53      0.97 o 
  10   5   6       16.80       17.31      1.80 o 
  11   5   6      775.79      763.31     17.89 o 
  12   5   6      289.15      283.16     10.76 o 
  13   5   6       17.05       11.74      3.21 o 
  14   5   6        1.48       -2.29      2.12 o 
 -11   6   6        1.76        3.62      3.84 o 
 -10   6   6       25.85       30.70      3.81 o 
  -9   6   6      106.62      114.50      4.26 o 
  -8   6   6      208.31      217.84      4.78 o 
  -7   6   6       42.51       44.12      2.18 o 
  -6   6   6      154.90      141.19      3.03 o 
  -5   6   6        8.60        8.81      1.07 o 
  -4   6   6      727.33      697.37      8.67 o 
  -3   6   6      296.03      272.77      4.17 o 
  -2   6   6       21.39       15.04      0.90 o 
  -1   6   6      249.53      248.17      3.26 o 
   0   6   6       63.87       66.50      1.47 o 
   1   6   6     1891.63     2005.07     16.94 o 
   2   6   6        4.28        1.16      0.63 o 
   3   6   6      287.35      268.97      3.32 o 
   4   6   6       16.32       12.50      1.06 o 
   5   6   6      191.49      191.52      3.87 o 
   6   6   6       18.64       23.74      1.31 o 
   7   6   6        3.79        4.47      1.19 o 
   8   6   6        0.14       -0.73      1.03 o 
   9   6   6      252.00      252.48      5.52 o 
  10   6   6      115.94      101.79      4.01 o 
  11   6   6       57.54       51.35      4.52 o 
  12   6   6       64.31       66.24      5.15 o 
  13   6   6        2.10       -1.09      2.29 o 
  14   6   6        2.67       -1.32      2.40 o 
 -11   7   6        7.11        6.66      2.63 o 
 -10   7   6        1.60        0.20      1.31 o 
  -9   7   6       51.31       59.25      2.94 o 
  -8   7   6        3.49        5.61      1.78 o 
  -7   7   6        0.27       -0.72      1.09 o 
  -6   7   6      418.71      398.11      6.03 o 
  -5   7   6        8.33        7.85      1.00 o 
  -4   7   6      331.80      308.64      4.41 o 
  -3   7   6      418.17      426.59      5.86 o 
  -2   7   6        7.13        7.06      0.84 o 
  -1   7   6        4.86        4.82      0.74 o 
   0   7   6       19.42       15.80      0.91 o 
   1   7   6      133.01      134.88      2.26 o 
   2   7   6        4.60        6.33      0.72 o 
   3   7   6       50.82       44.95      1.39 o 
   4   7   6       54.89       53.54      1.99 o 
   5   7   6      268.46      233.00      4.12 o 
   6   7   6       59.80       62.75      2.52 o 
   7   7   6        8.89        8.63      1.83 o 
   8   7   6      252.39      243.49      5.35 o 
   9   7   6       10.57       14.67      1.89 o 
  10   7   6       29.95       36.22      2.23 o 
  11   7   6        0.01       -2.75      1.83 o 
  12   7   6        1.98        3.32      2.40 o 
  13   7   6        4.91        6.58      2.75 o 
 -10   8   6        9.41       14.85      3.14 o 
  -9   8   6       13.18       12.50      1.99 o 
  -8   8   6       77.38       74.14      3.02 o 
  -7   8   6        7.60        7.33      1.50 o 
  -6   8   6       25.65       26.24      1.71 o 
  -5   8   6        0.27       -0.09      0.79 o 
  -4   8   6       11.42       11.07      1.07 o 
  -3   8   6      107.53      101.22      2.42 o 
  -2   8   6      129.22      116.76      2.29 o 
  -1   8   6      149.74      130.55      2.18 o 
   0   8   6       14.93       29.53      1.26 o 
   1   8   6       59.09       62.89      1.57 o 
   2   8   6        7.50        7.98      0.94 o 
   3   8   6       83.98       67.37      1.84 o 
   4   8   6      425.60      403.38      6.57 o 
   5   8   6       84.01       88.75      2.97 o 
   6   8   6        0.37        0.68      1.13 o 
   7   8   6      149.69      136.48      4.33 o 
   8   8   6       17.59       17.82      3.06 o 
   9   8   6        1.29        0.31      1.25 o 
  10   8   6        8.17        4.75      2.35 o 
  11   8   6       20.78       19.58      3.21 o 
  12   8   6        2.86        0.17      2.23 o 
  13   8   6       84.82       88.17      5.90 o 
 -10   9   6       14.78       18.27      3.08 o 
  -9   9   6        2.81        2.85      1.72 o 
  -8   9   6       45.74       46.57      4.03 o 
  -7   9   6       60.41       68.11      2.64 o 
  -6   9   6        0.49       -0.14      1.09 o 
  -5   9   6       14.12       13.19      1.30 o 
  -4   9   6      105.06      104.01      2.45 o 
  -3   9   6      238.34      201.61      3.08 o 
  -2   9   6      171.41      138.64      3.06 o 
  -1   9   6      105.52       88.36      2.19 o 
   0   9   6      470.51      403.54      5.09 o 
   1   9   6       43.90       39.66      1.47 o 
   2   9   6        0.03       -0.64      0.84 o 
   3   9   6      642.86      608.54     10.44 o 
   4   9   6     1047.50     1007.60     18.22 o 
   5   9   6      612.93      598.77     10.26 o 
   6   9   6       68.80       64.93      3.75 o 
   7   9   6        3.14        1.41      1.46 o 
   8   9   6        5.18        6.42      1.50 o 
   9   9   6       12.08       10.78      1.57 o 
  10   9   6      110.67      103.28      5.95 o 
  11   9   6        2.54        4.06      2.58 o 
  12   9   6        3.30        3.72      2.52 o 
  -9  10   6       25.59       29.82      2.68 o 
  -8  10   6        4.71        4.42      1.63 o 
  -7  10   6       29.32       27.07      2.16 o 
  -6  10   6       21.05       23.23      2.21 o 
  -5  10   6        1.91        1.44      1.53 o 
  -4  10   6       38.59       28.72      2.35 o 
  -3  10   6       99.00       90.94      3.25 o 
  -2  10   6        0.34        0.48      1.18 o 
  -1  10   6      169.94      146.98      2.94 o 
   0  10   6      485.27      440.20      7.30 o 
   1  10   6        5.69        7.48      1.28 o 
   2  10   6      645.08      595.17      8.84 o 
   3  10   6       13.06       14.20      1.71 o 
   4  10   6        8.74        6.48      1.50 o 
   5  10   6       49.76       50.48      3.23 o 
   6  10   6       20.53       17.88      2.04 o 
   7  10   6        1.31       -1.04      1.25 o 
   8  10   6       88.97       82.85      3.41 o 
   9  10   6      104.27      100.17      4.67 o 
  10  10   6       14.36       15.69      3.21 o 
  11  10   6       59.56       64.12      5.04 o 
  12  10   6       12.65       14.77      3.21 o 
  -8  11   6        6.53        5.91      2.53 o 
  -7  11   6        0.68        0.33      3.78 o 
  -6  11   6      134.77      139.72      6.04 o 
  -5  11   6        0.78        0.37      1.70 o 
  -4  11   6       13.61       10.90      1.95 o 
  -3  11   6        4.67        7.53      1.49 o 
  -2  11   6        4.11        3.40      1.68 o 
  -1  11   6       55.84       51.11      2.16 o 
   0  11   6        0.12       -0.83      1.11 o 
   1  11   6        5.98       10.03      2.27 o 
   2  11   6      140.34      128.94      4.01 o 
   3  11   6       29.73       27.43      2.13 o 
   4  11   6       19.32       17.18      1.83 o 
   5  11   6      128.54      121.03      4.48 o 
   6  11   6       76.43       73.00      3.45 o 
   7  11   6       11.34       11.83      4.41 o 
   8  11   6       16.61       23.09      2.12 o 
   9  11   6        6.09        7.27      2.81 o 
  10  11   6        8.39       13.45      2.98 o 
  11  11   6       27.91       26.79      3.78 o 
  -7  12   6       50.33       57.52      6.61 o 
  -6  12   6        3.22        2.12      2.33 o 
  -5  12   6        0.19        1.10      2.08 o 
  -4  12   6       18.60       23.26      2.95 o 
  -3  12   6       44.50       39.13      2.28 o 
  -2  12   6        7.79       10.26      1.87 o 
  -1  12   6       91.33       84.32      2.66 o 
   0  12   6       12.14       15.16      1.76 o 
   1  12   6        1.33       -0.23      2.89 o 
   2  12   6       10.42       10.77      2.19 o 
   3  12   6        9.73        8.80      1.74 o 
   4  12   6        8.03        7.58      1.66 o 
   5  12   6        3.86       -0.30      1.62 o 
   6  12   6       18.26       17.56      2.24 o 
   7  12   6       36.66       38.69      2.79 o 
   8  12   6       42.27       41.77      2.81 o 
   9  12   6       38.42       47.35      4.69 o 
  10  12   6       25.19       24.16      3.72 o 
  -6  13   6       78.61       73.55      4.55 o 
  -5  13   6        4.36        4.03      3.78 o 
  -4  13   6      259.43      263.30     11.05 o 
  -3  13   6       26.24       30.96      2.60 o 
  -2  13   6       55.47       59.47      3.16 o 
  -1  13   6       63.37       63.33      2.70 o 
   0  13   6       16.84       14.56      2.61 o 
   1  13   6       40.98       44.52      4.01 o 
   2  13   6       63.67       66.45      4.00 o 
   3  13   6       24.41       23.97      2.36 o 
   4  13   6        0.87        0.40      1.56 o 
   5  13   6       11.63       16.33      2.43 o 
   6  13   6      175.12      187.55      5.96 o 
   7  13   6       21.90       21.91      2.38 o 
   8  13   6       38.04       37.29      2.62 o 
   9  13   6       14.60       15.11      3.49 o 
  -5  14   6       85.56       95.04      6.87 o 
  -4  14   6       49.93       63.78      5.84 o 
  -3  14   6       34.99       38.61      3.31 o 
  -2  14   6        8.12        5.92      2.34 o 
  -1  14   6       73.49       80.95      6.95 o 
   0  14   6       20.30       26.46      4.18 o 
   1  14   6        0.88       -3.39      3.92 o 
   2  14   6      136.20      149.88      5.91 o 
   3  14   6        9.33        9.83      2.49 o 
   4  14   6      130.56      137.08      4.54 o 
   5  14   6       62.67       56.22      4.38 o 
   6  14   6        8.77       11.10      2.16 o 
   7  14   6       58.76       64.89      3.92 o 
   8  14   6      108.05      108.83      6.98 o 
  -2  15   6      179.92      212.57      9.96 o 
  -1  15   6       48.44       57.30      3.42 o 
   0  15   6       29.54       29.49      8.64 o 
   1  15   6        1.00       -3.35      2.15 o 
   2  15   6       28.32       31.63      3.39 o 
   3  15   6        1.48        4.11      4.35 o 
   4  15   6        1.52        2.58      1.77 o 
   5  15   6        3.16       -0.95      1.86 o 
   6  15   6        3.88        1.43      1.76 o 
  -1 -12   7       33.14       37.10      5.27 o 
   0 -12   7       47.29       43.65      3.55 o 
   1 -12   7        7.55        6.46      2.45 o 
   2 -12   7       25.09       24.48      4.41 o 
  -4 -11   7        1.45        0.43      2.04 o 
  -3 -11   7        0.10       -1.43      2.86 o 
  -2 -11   7      108.71      111.35      7.27 o 
  -1 -11   7       68.59       73.96      3.52 o 
   0 -11   7        6.49        7.06      2.21 o 
   1 -11   7        0.47        2.06      2.10 o 
   2 -11   7       46.44       42.25      2.97 o 
   3 -11   7      144.34      146.08      5.98 o 
   4 -11   7       99.84       92.71      5.10 o 
   5 -11   7        3.90        5.34      4.06 o 
   6 -11   7       11.98        6.73      2.67 o 
  -6 -10   7        1.83       -2.24      3.35 o 
  -5 -10   7      176.41      197.00     11.97 o 
  -4 -10   7        0.22       -0.35      1.82 o 
  -3 -10   7       34.25       24.16      4.01 o 
  -2 -10   7        5.07        8.53      3.09 o 
  -1 -10   7        0.00       -1.02      1.62 o 
   0 -10   7        9.57        7.27      4.06 o 
   1 -10   7        5.15       -0.03      3.92 o 
   2 -10   7        7.60        5.19      1.97 o 
   3 -10   7        0.23       -0.84      1.80 o 
   4 -10   7        0.01        0.92      2.78 o 
   5 -10   7       76.96       74.12      4.59 o 
   6 -10   7       89.35       82.21      4.82 o 
   7 -10   7       58.46       63.38      5.84 o 
  -7  -9   7       65.57       73.91      7.73 o 
  -6  -9   7       89.84       90.51      8.02 o 
  -5  -9   7       13.56       18.17      2.66 o 
  -4  -9   7        3.39        7.96      3.04 o 
  -3  -9   7        3.52        6.57      3.44 o 
  -2  -9   7      101.32       97.66      8.93 o 
  -1  -9   7       53.18       57.15      2.77 o 
   0  -9   7       68.21       71.40      3.25 o 
   1  -9   7       26.45       22.58      2.29 o 
   2  -9   7        0.40        3.44      1.49 o 
   3  -9   7        0.28        0.13      1.45 o 
   4  -9   7       20.60       23.32      2.47 o 
   5  -9   7        2.34       -0.01      2.36 o 
   6  -9   7       55.84       50.60      3.24 o 
   7  -9   7        3.41        1.94      2.54 o 
   8  -9   7       37.63       32.03      2.72 o 
   9  -9   7       44.27       42.08      4.90 o 
  -8  -8   7       58.85       62.75      7.04 o 
  -7  -8   7        4.68        5.97      2.03 o 
  -6  -8   7        4.85        9.79      2.66 o 
  -5  -8   7       73.25       73.78      6.14 o 
  -4  -8   7        0.60        3.31      2.12 o 
  -3  -8   7        3.05        3.30      1.98 o 
  -2  -8   7       59.11       52.05      3.45 o 
  -1  -8   7       51.48       49.93      2.52 o 
   0  -8   7      163.91      145.56      4.54 o 
   1  -8   7        9.26        6.03      1.57 o 
   2  -8   7       35.63       31.35      2.09 o 
   3  -8   7       41.98       43.90      2.47 o 
   4  -8   7      466.66      427.13      9.04 o 
   5  -8   7      312.00      311.05      7.39 o 
   6  -8   7      186.61      175.62      5.02 o 
   7  -8   7        1.28       -0.79      1.61 o 
   8  -8   7      125.39      120.13      4.42 o 
   9  -8   7        1.07       -0.62      1.87 o 
  10  -8   7        7.29        3.68      2.84 o 
  -9  -7   7       47.17       46.55      6.07 o 
  -8  -7   7       30.95       37.64      3.21 o 
  -7  -7   7        4.78        4.78      2.63 o 
  -6  -7   7      338.90      375.03     11.29 o 
  -5  -7   7       55.29       68.73      3.15 o 
  -4  -7   7        0.71        1.50      1.25 o 
  -3  -7   7       26.14       20.41      1.98 o 
  -2  -7   7       18.56       14.47      2.10 o 
  -1  -7   7      421.01      373.74      7.33 o 
   0  -7   7        0.08        0.33      1.54 o 
   1  -7   7      197.68      181.71      4.82 o 
   2  -7   7        0.62        0.98      1.24 o 
   3  -7   7      122.05      129.14      3.63 o 
   4  -7   7      268.37      271.92      5.61 o 
   5  -7   7       34.66       35.50      2.98 o 
   6  -7   7       32.04       38.44      2.24 o 
   7  -7   7        4.12        3.31      1.66 o 
   8  -7   7        2.51        5.17      1.79 o 
   9  -7   7        3.80        1.07      1.88 o 
  10  -7   7        0.22       -2.47      1.93 o 
  11  -7   7       56.49       58.52      3.70 o 
  -9  -6   7        0.69       -1.55      2.35 o 
  -8  -6   7        1.13       10.33      1.95 o 
  -7  -6   7       39.11       47.08      3.32 o 
  -6  -6   7      126.40      129.87      7.43 o 
  -5  -6   7        9.12        9.69      1.49 o 
  -4  -6   7       21.98       22.33      1.91 o 
  -3  -6   7      203.18      185.09      4.95 o 
  -2  -6   7        0.53        0.00      0.85 o 
  -1  -6   7        2.41        0.78      1.11 o 
   0  -6   7        4.14        5.96      1.38 o 
   1  -6   7      110.55      101.10      3.39 o 
   2  -6   7      126.37      122.99      3.99 o 
   3  -6   7      260.69      237.90      4.89 o 
   4  -6   7      147.13      136.70      4.22 o 
   5  -6   7       13.39       13.84      1.57 o 
   6  -6   7        0.24        0.83      1.33 o 
   7  -6   7       17.44       15.95      1.87 o 
   8  -6   7        8.43        9.09      1.53 o 
   9  -6   7        0.22        0.03      1.37 o 
  10  -6   7       18.29       19.33      2.58 o 
  11  -6   7        3.16        1.68      2.02 o 
 -10  -5   7       14.93        9.39      3.72 o 
  -9  -5   7        3.90        2.81      2.75 o 
  -8  -5   7       86.31      104.87      6.87 o 
  -7  -5   7        1.56        2.20      1.63 o 
  -6  -5   7        4.10        5.17      1.53 o 
  -5  -5   7        8.27        8.62      2.56 o 
  -4  -5   7       73.01       73.50      4.07 o 
  -3  -5   7       33.71       24.95      2.61 o 
  -2  -5   7       24.39       23.88      1.50 o 
  -1  -5   7       57.73       65.10      2.15 o 
   0  -5   7       28.42       30.23      1.72 o 
   1  -5   7      116.79      111.68      2.73 o 
   2  -5   7      232.44      220.75      3.75 o 
   3  -5   7       15.41       13.43      1.17 o 
   4  -5   7        3.32        4.68      1.04 o 
   5  -5   7       25.13       27.38      1.93 o 
   6  -5   7      163.18      171.87      3.70 o 
   7  -5   7       81.78       86.47      2.76 o 
   8  -5   7       23.14       23.38      1.76 o 
   9  -5   7       10.56       12.08      1.54 o 
  10  -5   7        6.19        8.30      2.12 o 
  11  -5   7       26.26       24.27      2.74 o 
  12  -5   7      195.38      187.11      5.94 o 
 -10  -4   7        3.03        4.43      2.50 o 
  -9  -4   7      155.24      172.34      5.12 o 
  -8  -4   7      159.40      160.57      4.74 o 
  -7  -4   7        0.09        2.12      1.19 o 
  -6  -4   7       59.26       56.20      2.71 o 
  -5  -4   7      295.58      297.37      5.66 o 
  -4  -4   7        7.54        7.83      1.23 o 
  -3  -4   7       80.60       84.27      2.84 o 
  -2  -4   7        9.23       14.83      1.03 o 
  -1  -4   7       63.71       58.95      1.90 o 
   0  -4   7       27.51       28.34      1.45 o 
   1  -4   7        2.76        2.49      0.85 o 
   2  -4   7       81.10       85.81      2.22 o 
   3  -4   7      119.63      117.92      4.09 o 
   4  -4   7        0.77       -0.15      0.79 o 
   5  -4   7       52.46       60.24      2.06 o 
   6  -4   7       14.54       24.39      1.95 o 
   7  -4   7        9.05       10.02      1.37 o 
   8  -4   7        4.09        3.81      1.19 o 
   9  -4   7      234.68      245.44      5.55 o 
  10  -4   7       45.79       44.02      3.04 o 
  11  -4   7        7.94        9.70      2.22 o 
  12  -4   7       69.53       61.79      3.69 o 
  13  -4   7      230.40      225.53      6.63 o 
 -11  -3   7       10.46       14.03      4.81 o 
 -10  -3   7        0.12       -1.78      2.15 o 
  -9  -3   7       33.21       34.36      2.51 o 
  -8  -3   7       71.68       76.37      3.72 o 
  -7  -3   7       19.72       19.41      1.27 o 
  -6  -3   7       15.94       21.06      1.20 o 
  -5  -3   7        3.44        4.92      0.91 o 
  -4  -3   7       67.35       67.36      1.91 o 
  -3  -3   7      477.94      433.18      5.80 o 
  -2  -3   7      144.82      154.50      2.73 o 
  -1  -3   7        0.03       -0.32      0.61 o 
   0  -3   7       63.66       68.43      2.06 o 
   1  -3   7       16.73       24.00      1.23 o 
   2  -3   7      697.14      679.81      8.69 o 
   3  -3   7      596.29      601.71      7.52 o 
   4  -3   7       51.26       55.75      1.79 o 
   5  -3   7      454.33      494.36      6.20 o 
   6  -3   7      146.79      173.67      3.09 o 
   7  -3   7      189.50      219.81      4.49 o 
   8  -3   7       27.44       26.22      1.71 o 
   9  -3   7       68.92       82.28      3.60 o 
  10  -3   7        0.01       -0.79      1.61 o 
  11  -3   7       56.90       57.17      3.30 o 
  12  -3   7      123.07      120.49      4.01 o 
  13  -3   7        2.62        4.09      2.08 o 
 -11  -2   7       61.00       61.83      7.16 o 
 -10  -2   7       21.01       18.07      3.15 o 
  -9  -2   7        0.28        0.56      1.24 o 
  -8  -2   7        4.17        6.55      1.20 o 
  -7  -2   7        6.40        9.63      1.10 o 
  -6  -2   7       42.39       43.78      1.62 o 
  -5  -2   7        1.17        1.63      0.78 o 
  -4  -2   7       97.87      102.38      2.41 o 
  -3  -2   7      106.00       87.41      2.19 o 
  -2  -2   7       12.47        8.75      1.02 o 
  -1  -2   7      168.52      151.88      2.58 o 
   0  -2   7       11.91       13.20      0.95 o 
   1  -2   7      244.75      252.21      3.90 o 
   2  -2   7      224.93      224.17      3.63 o 
   3  -2   7       31.16       31.09      1.23 o 
   4  -2   7        7.03        7.80      0.79 o 
   5  -2   7      287.25      334.49      4.25 o 
   6  -2   7      103.77      107.14      3.60 o 
   7  -2   7      142.37      148.06      2.80 o 
   8  -2   7       16.90       19.87      1.54 o 
   9  -2   7       43.24       46.91      2.36 o 
  10  -2   7       29.22       30.22      2.14 o 
  11  -2   7       40.95       46.54      2.59 o 
  12  -2   7      198.03      204.42      5.06 o 
  13  -2   7       54.06       53.95      3.33 o 
 -11  -1   7       21.87       26.80      2.39 o 
 -10  -1   7      117.84      134.03      4.14 o 
  -9  -1   7       50.32       56.45      2.26 o 
  -8  -1   7      131.51      130.61      3.20 o 
  -7  -1   7        1.84        1.44      0.75 o 
  -6  -1   7       97.81       85.71      2.14 o 
  -5  -1   7      241.18      226.51      3.88 o 
  -4  -1   7       22.08       22.86      1.25 o 
  -3  -1   7      233.89      214.08      3.63 o 
  -2  -1   7      353.11      317.84      4.17 o 
  -1  -1   7       74.21       64.36      1.71 o 
   0  -1   7       47.09       49.60      1.46 o 
   1  -1   7       92.18       79.91      1.92 o 
   2  -1   7      308.15      308.74      4.01 o 
   3  -1   7       20.46       24.20      0.99 o 
   4  -1   7       57.24       65.52      1.61 o 
   5  -1   7        2.50        3.27      0.68 o 
   6  -1   7       14.22       19.72      1.17 o 
   7  -1   7      168.60      177.03      2.86 o 
   8  -1   7       59.63       62.03      2.44 o 
   9  -1   7        1.11        1.82      1.31 o 
  10  -1   7        0.49        0.20      1.30 o 
  11  -1   7        2.45        0.71      1.40 o 
  12  -1   7        1.64        2.99      1.74 o 
  13  -1   7       20.30       23.00      2.58 o 
  14  -1   7       51.33       44.59      4.10 o 
 -11   0   7       22.06       23.91      2.57 o 
 -10   0   7       92.70      104.53      3.80 o 
  -9   0   7       40.82       40.49      2.73 o 
  -8   0   7       78.16       76.07      2.45 o 
  -7   0   7        1.54        0.88      0.89 o 
  -6   0   7       33.37       25.27      1.29 o 
  -5   0   7       93.13       64.26      1.92 o 
  -4   0   7        2.88        1.00      0.69 o 
  -3   0   7       19.27       17.77      1.28 o 
  -2   0   7      279.91      245.92      3.61 o 
  -1   0   7      581.75      623.17      7.41 o 
   0   0   7      300.21      287.76      3.61 o 
   1   0   7      225.50      222.87      2.78 o 
   2   0   7      342.58      353.36      4.16 o 
   3   0   7      282.04      273.39      3.49 o 
   4   0   7      146.10      150.51      2.25 o 
   5   0   7      132.58      147.75      2.48 o 
   6   0   7       94.20       94.10      2.37 o 
   7   0   7       60.87       62.50      1.80 o 
   8   0   7        6.07        6.90      1.23 o 
   9   0   7        7.62        4.70      1.56 o 
  10   0   7        5.44        7.04      1.49 o 
  11   0   7        1.86        1.19      1.52 o 
  12   0   7       14.34       15.08      2.85 o 
  13   0   7       49.82       50.62      3.07 o 
  14   0   7        0.13       -0.28      3.35 o 
 -11   1   7      285.91      316.46      8.76 o 
 -10   1   7        2.27       -1.56      1.71 o 
  -9   1   7       15.00       15.99      1.87 o 
  -8   1   7        8.05        5.74      1.44 o 
  -7   1   7       48.78       38.77      2.05 o 
  -6   1   7      125.31       92.60      2.41 o 
  -5   1   7       19.74       13.95      1.21 o 
  -4   1   7        1.80        1.01      1.00 o 
  -3   1   7      194.04      188.84      3.72 o 
  -2   1   7      417.00      423.52      5.46 o 
  -1   1   7       42.89       50.91      1.45 o 
   0   1   7      120.61      121.76      1.89 o 
   1   1   7      166.11      151.69      1.96 o 
   2   1   7       12.56        6.67      0.72 o 
   3   1   7      202.04      217.25      2.62 o 
   4   1   7        1.80        2.76      0.53 o 
   5   1   7      906.46     1030.13     10.56 o 
   6   1   7       98.14      106.97      2.24 o 
   7   1   7       41.13       48.14      2.02 o 
   8   1   7       40.06       39.54      1.87 o 
   9   1   7       60.54       62.74      2.66 o 
  10   1   7      310.19      326.96      6.09 o 
  11   1   7       26.24       28.03      2.89 o 
  12   1   7        0.15        1.24      1.56 o 
  13   1   7       93.85       88.33      3.74 o 
  14   1   7        5.63        5.02      1.84 o 
 -11   2   7        1.16       -1.24      1.92 o 
 -10   2   7       12.43       19.58      2.54 o 
  -9   2   7        5.56        8.03      1.66 o 
  -8   2   7       48.45       47.14      2.95 o 
  -7   2   7        2.29       -0.58      1.22 o 
  -6   2   7       53.99       36.34      1.75 o 
  -5   2   7      177.65      157.35      3.74 o 
  -4   2   7       14.63       14.84      1.03 o 
  -3   2   7      167.30      169.01      2.78 o 
  -2   2   7      428.00      498.55      6.07 o 
  -1   2   7      102.97      105.88      1.90 o 
   0   2   7      180.25      182.71      2.32 o 
   1   2   7      936.96      913.52      8.70 o 
   2   2   7      871.98      975.99      9.39 o 
   3   2   7       72.88       77.87      1.37 o 
   4   2   7      666.05      785.10      7.01 o 
   5   2   7      137.28      143.72      2.17 o 
   6   2   7       12.38       13.52      0.94 o 
   7   2   7       29.74       34.88      1.61 o 
   8   2   7      142.59      153.75      3.39 o 
   9   2   7        1.87        1.53      1.11 o 
  10   2   7       31.27       34.83      3.19 o 
  11   2   7        0.99       -1.07      1.27 o 
  12   2   7       13.70       13.78      1.91 o 
  13   2   7       44.65       53.66      6.10 o 
  14   2   7       53.96       52.47      3.34 o 
 -11   3   7       48.58       59.50      9.39 o 
 -10   3   7       70.84       76.16      4.29 o 
  -9   3   7        0.01        1.05      1.42 o 
  -8   3   7        5.14        3.70      1.52 o 
  -7   3   7      123.97      107.64      3.75 o 
  -6   3   7       50.68       39.38      1.86 o 
  -5   3   7       75.10       74.55      2.08 o 
  -4   3   7        1.00        0.68      0.78 o 
  -3   3   7       50.39       49.73      1.77 o 
  -2   3   7       27.00       28.43      1.15 o 
  -1   3   7       32.35       43.39      1.33 o 
   0   3   7      155.46      124.00      1.87 o 
   1   3   7      580.75      575.77      6.51 o 
   2   3   7        3.91        2.93      0.49 o 
   3   3   7        5.65        2.94      0.50 o 
   4   3   7      147.48      162.47      2.19 o 
   5   3   7        0.88        0.92      0.75 o 
   6   3   7       53.14       46.83      2.75 o 
   7   3   7       16.30       17.34      1.44 o 
   8   3   7       28.06       31.17      1.66 o 
   9   3   7        4.87        3.91      1.29 o 
  10   3   7       48.84       53.81      2.67 o 
  11   3   7       33.22       37.38      3.83 o 
  12   3   7        4.39        2.05      1.51 o 
  13   3   7       24.12       22.17      2.05 o 
  14   3   7        0.00       -1.62      2.01 o 
 -11   4   7       58.00       66.90      4.38 o 
 -10   4   7       20.92       17.50      2.79 o 
  -9   4   7       63.81       58.84      3.20 o 
  -8   4   7       22.33       18.34      2.01 o 
  -7   4   7       43.41       41.55      2.59 o 
  -6   4   7       23.20       24.07      1.30 o 
  -5   4   7       12.12       14.23      1.38 o 
  -4   4   7      236.86      224.48      4.03 o 
  -3   4   7       48.33       39.91      1.69 o 
  -2   4   7       28.91       22.92      1.20 o 
  -1   4   7      107.27      117.17      2.10 o 
   0   4   7        9.02        8.16      0.74 o 
   1   4   7        8.55        6.45      0.69 o 
   2   4   7      272.99      285.67      3.14 o 
   3   4   7        0.28        0.24      0.43 o 
   4   4   7       53.16       69.98      1.42 o 
   5   4   7       10.12       11.81      0.93 o 
   6   4   7        0.39        1.55      1.06 o 
   7   4   7      476.48      510.68      7.44 o 
   8   4   7        3.56        2.78      1.04 o 
   9   4   7       76.88       72.58      2.64 o 
  10   4   7        3.26        1.26      1.25 o 
  11   4   7       63.95       60.80      2.86 o 
  12   4   7       22.06       21.82      2.00 o 
  13   4   7       87.92       88.72      3.52 o 
  14   4   7       32.58       32.75      4.35 o 
 -11   5   7        9.42       11.70      3.09 o 
 -10   5   7       12.07       16.45      2.81 o 
  -9   5   7       22.53       26.70      2.49 o 
  -8   5   7      152.48      153.10      4.84 o 
  -7   5   7        8.10        8.73      1.24 o 
  -6   5   7      114.99      107.20      2.57 o 
  -5   5   7        5.67        3.94      0.97 o 
  -4   5   7     1088.75     1049.69     13.65 o 
  -3   5   7     1712.86     1658.02     18.60 o 
  -2   5   7        4.02        3.24      0.84 o 
  -1   5   7        1.50        2.11      0.76 o 
   0   5   7        5.32        5.08      0.72 o 
   1   5   7       22.00       28.29      1.02 o 
   2   5   7      508.90      567.61      5.70 o 
   3   5   7      284.90      271.70      3.01 o 
   4   5   7        0.01       -0.36      0.66 o 
   5   5   7       95.48      100.03      2.20 o 
   6   5   7      506.68      512.07      7.43 o 
   7   5   7        1.16        2.75      1.08 o 
   8   5   7       28.07       25.91      1.69 o 
   9   5   7       15.94       14.30      1.46 o 
  10   5   7       54.68       53.87      2.93 o 
  11   5   7      141.76      131.95      4.48 o 
  12   5   7        4.50        6.22      1.66 o 
  13   5   7      305.04      286.43     11.45 o 
  14   5   7        1.12        2.40      2.75 o 
 -11   6   7       12.66       14.29      2.87 o 
 -10   6   7       24.01       22.60      3.06 o 
  -9   6   7       12.79       14.98      2.79 o 
  -8   6   7        0.00       -0.01      1.34 o 
  -7   6   7        0.13        1.63      1.12 o 
  -6   6   7      101.96       93.24      2.95 o 
  -5   6   7      102.37       92.20      2.84 o 
  -4   6   7      709.27      695.82      8.75 o 
  -3   6   7       82.10       80.67      2.17 o 
  -2   6   7       35.73       40.19      1.47 o 
  -1   6   7       16.59       16.55      0.98 o 
   0   6   7        3.34        3.54      0.69 o 
   1   6   7        5.63        4.88      0.73 o 
   2   6   7      323.63      348.56      4.16 o 
   3   6   7       14.76       13.57      1.21 o 
   4   6   7       63.81       59.05      1.81 o 
   5   6   7       66.03       55.42      2.07 o 
   6   6   7      173.86      169.04      3.47 o 
   7   6   7      141.85      135.74      3.32 o 
   8   6   7       42.00       39.67      2.23 o 
   9   6   7        3.09        3.15      1.29 o 
  10   6   7        3.10        1.82      1.34 o 
  11   6   7      136.60      127.14      4.25 o 
  12   6   7      138.85      129.39      7.16 o 
  13   6   7        2.14       -0.97      2.52 o 
  14   6   7       41.58       40.93      4.64 o 
 -10   7   7        1.32        5.45      4.06 o 
  -9   7   7       28.05       29.32      2.20 o 
  -8   7   7      246.35      246.42      5.30 o 
  -7   7   7       33.32       37.80      2.15 o 
  -6   7   7       33.86       34.87      2.08 o 
  -5   7   7      239.64      223.79      4.08 o 
  -4   7   7       29.74       26.06      1.43 o 
  -3   7   7        5.91        8.45      1.11 o 
  -2   7   7       24.72       23.41      1.09 o 
  -1   7   7       74.59       66.04      1.68 o 
   0   7   7        2.23        2.47      0.71 o 
   1   7   7       83.11       94.51      2.10 o 
   2   7   7        5.17        8.24      0.85 o 
   3   7   7       97.70      101.48      2.86 o 
   4   7   7       28.71       31.55      1.41 o 
   5   7   7       26.55       24.22      1.56 o 
   6   7   7       14.35       12.56      1.32 o 
   7   7   7       82.59       78.83      3.16 o 
   8   7   7       10.24       10.33      1.50 o 
   9   7   7       10.71        8.94      1.42 o 
  10   7   7        7.43        9.30      2.23 o 
  11   7   7        4.60        1.96      1.77 o 
  12   7   7        6.45        3.21      2.69 o 
  13   7   7        1.67        1.09      2.63 o 
 -10   8   7       35.17       32.00      2.32 o 
  -9   8   7        2.87        0.42      2.42 o 
  -8   8   7       43.75       48.88      2.85 o 
  -7   8   7      138.73      143.04      4.03 o 
  -6   8   7       79.73       83.66      3.05 o 
  -5   8   7       14.18       16.61      1.24 o 
  -4   8   7        0.32        0.04      1.18 o 
  -3   8   7      167.48      154.53      3.10 o 
  -2   8   7      211.26      212.80      3.26 o 
  -1   8   7       10.91       11.49      0.95 o 
   0   8   7       10.49       10.97      1.01 o 
   1   8   7        5.11        4.54      0.83 o 
   2   8   7        1.54        1.03      0.74 o 
   3   8   7       36.22       34.74      1.42 o 
   4   8   7      152.56      142.41      3.03 o 
   5   8   7       16.59       17.07      1.37 o 
   6   8   7       31.05       24.63      1.74 o 
   7   8   7        4.85        4.21      1.38 o 
   8   8   7       68.87       60.92      3.06 o 
   9   8   7       14.07        9.01      1.72 o 
  10   8   7        0.87        1.88      1.36 o 
  11   8   7       19.06       13.17      3.09 o 
  12   8   7        1.48       -0.23      2.29 o 
  13   8   7        2.81       -0.23      2.46 o 
  -9   9   7       18.72       20.36      2.27 o 
  -8   9   7        0.00       -2.72      1.55 o 
  -7   9   7       39.46       45.63      2.92 o 
  -6   9   7        7.53        6.39      1.37 o 
  -5   9   7      185.02      189.14      4.09 o 
  -4   9   7       78.61       91.31      2.57 o 
  -3   9   7       16.62       13.33      1.14 o 
  -2   9   7       34.10       35.91      1.66 o 
  -1   9   7       88.92       74.67      2.27 o 
   0   9   7       49.07       51.50      1.79 o 
   1   9   7      100.15       92.81      2.42 o 
   2   9   7      110.81      108.22      2.51 o 
   3   9   7       35.20       34.99      1.59 o 
   4   9   7      108.74      106.40      4.63 o 
   5   9   7     1503.38     1450.58     22.35 o 
   6   9   7        8.42        6.64      1.50 o 
   7   9   7      116.07      113.93      7.16 o 
   8   9   7      133.15      116.23      8.93 o 
   9   9   7      154.42      136.21      4.50 o 
  10   9   7       29.74       31.75      2.23 o 
  11   9   7       37.02       37.56      4.06 o 
  12   9   7        0.01       -1.55      2.35 o 
  -9  10   7        2.82        4.25      1.93 o 
  -8  10   7       31.34       34.83      2.46 o 
  -7  10   7       51.62       58.63      2.85 o 
  -6  10   7        1.10        0.41      1.24 o 
  -5  10   7        0.25        0.72      1.58 o 
  -4  10   7       62.67       68.25      3.25 o 
  -3  10   7       28.35       22.15      1.63 o 
  -2  10   7        2.54        5.46      1.31 o 
  -1  10   7        5.61        5.00      1.32 o 
   0  10   7       24.33       21.96      1.68 o 
   1  10   7        1.50        1.31      1.14 o 
   2  10   7      478.46      435.66      7.01 o 
   3  10   7       82.39       78.53      3.78 o 
   4  10   7      675.73      642.03     16.49 o 
   5  10   7      178.70      172.98      5.04 o 
   6  10   7       85.26       77.69      6.35 o 
   7  10   7        3.67        3.96      1.86 o 
   8  10   7        2.97        3.69      1.57 o 
   9  10   7        0.38        2.06      1.47 o 
  10  10   7       50.85       48.09      3.41 o 
  11  10   7        2.74        0.57      2.35 o 
  12  10   7        5.49        5.04      2.81 o 
  -8  11   7       40.87       42.12      3.66 o 
  -7  11   7       18.79       22.37      5.52 o 
  -6  11   7        0.10       -2.29      1.95 o 
  -5  11   7      110.78      120.82      4.51 o 
  -4  11   7       31.57       33.91      3.03 o 
  -3  11   7       13.74       15.66      1.65 o 
  -2  11   7        6.32        3.15      1.30 o 
  -1  11   7       13.07       12.09      2.78 o 
   0  11   7      140.80      135.43      4.56 o 
   1  11   7       70.04       70.04      2.55 o 
   2  11   7      113.62      117.73      3.03 o 
   3  11   7       45.25       51.89      2.67 o 
   4  11   7        7.88        8.77      1.67 o 
   5  11   7        0.10       -0.49      1.33 o 
   6  11   7       28.39       29.56      2.58 o 
   7  11   7       10.05        9.44      1.88 o 
   8  11   7        1.11        3.24      1.62 o 
   9  11   7        9.24        9.76      1.82 o 
  10  11   7        0.29       -3.32      2.35 o 
  11  11   7        0.47       -3.66      2.18 o 
  -7  12   7       14.03       11.77      2.79 o 
  -6  12   7        1.97        0.02      2.30 o 
  -5  12   7        0.56       -0.74      2.09 o 
  -4  12   7       69.99       71.51      3.70 o 
  -3  12   7        9.60        8.53      1.62 o 
  -2  12   7        7.51        9.25      1.93 o 
  -1  12   7       18.04       21.79      2.54 o 
   0  12   7        1.14        2.00      1.30 o 
   1  12   7       12.48       10.00      1.42 o 
   2  12   7        9.51        8.15      2.18 o 
   3  12   7       63.98       69.75      3.22 o 
   4  12   7       18.80       18.03      4.18 o 
   5  12   7       55.75       54.96      2.87 o 
   6  12   7       21.40       20.18      2.45 o 
   7  12   7       70.05       68.61      4.69 o 
   8  12   7       36.02       37.76      2.78 o 
   9  12   7       63.24       61.67      3.15 o 
  10  12   7        3.29        7.33      2.86 o 
  -6  13   7        7.69        8.84      2.64 o 
  -5  13   7       14.73       12.80      2.83 o 
  -4  13   7      145.64      154.46      6.08 o 
  -3  13   7        9.07       10.43      2.04 o 
  -2  13   7       87.63       97.66      3.92 o 
  -1  13   7        8.53        4.98      2.18 o 
   0  13   7        0.99        2.04      1.39 o 
   1  13   7       64.09       63.32      3.28 o 
   2  13   7       29.37       29.57      3.09 o 
   3  13   7       43.22       44.46      3.44 o 
   4  13   7       45.12       50.27      3.47 o 
   5  13   7       37.46       38.91      2.68 o 
   6  13   7       69.58       67.68      3.79 o 
   7  13   7       73.77       77.19      4.89 o 
   8  13   7        3.36        3.23      1.73 o 
   9  13   7       63.71       61.49      3.02 o 
  -4  14   7      117.43      137.17      7.84 o 
  -3  14   7       84.64       92.92      7.73 o 
  -2  14   7      119.18      132.18      9.65 o 
  -1  14   7        1.81       -2.10      1.98 o 
   0  14   7      104.26      111.87      5.87 o 
   1  14   7       57.44       64.63      3.44 o 
   2  14   7       27.50       28.18      3.27 o 
   3  14   7        1.32        1.88      2.18 o 
   4  14   7       24.79       24.09      4.18 o 
   5  14   7       28.87       29.66      2.58 o 
   6  14   7       33.37       36.48      3.07 o 
   7  14   7       16.99       21.79      2.53 o 
   8  14   7        0.00       -1.32      1.49 o 
  -2  15   7       81.34       89.88      6.64 o 
  -1  15   7       50.14       55.13      5.73 o 
   0  15   7       23.77       30.79      2.84 o 
   1  15   7       28.12       31.05      2.81 o 
   2  15   7       14.12       13.14      2.82 o 
   3  15   7       27.35       27.56      3.30 o 
   4  15   7        0.42       -2.51      1.97 o 
   5  15   7        0.20        0.58      1.68 o 
  -1 -11   8       15.89       11.97      3.78 o 
   0 -11   8       50.14       56.09      3.52 o 
   1 -11   8        0.10       -0.92      1.96 o 
   2 -11   8       18.27       23.21      3.05 o 
   3 -11   8       29.59       26.80      3.35 o 
   4 -11   8       66.59       62.48      4.33 o 
  -4 -10   8       95.74       88.40      8.13 o 
  -3 -10   8        0.96        0.76      2.04 o 
  -2 -10   8       93.88      101.11      6.81 o 
  -1 -10   8        0.83       -0.56      1.61 o 
   0 -10   8       25.49       25.78      2.69 o 
   1 -10   8       12.62        9.76      2.36 o 
   2 -10   8       14.02       10.02      2.48 o 
   3 -10   8       52.53       47.88      3.86 o 
   4 -10   8       55.71       50.12      3.92 o 
   5 -10   8       25.26       26.08      3.36 o 
   6 -10   8       18.05       14.68      3.02 o 
  -6  -9   8      142.31      134.71     10.02 o 
  -5  -9   8       76.64       79.29      7.61 o 
  -4  -9   8        9.62       10.64      2.46 o 
  -3  -9   8       10.52        8.82      2.36 o 
  -2  -9   8        1.54       -0.83      3.52 o 
  -1  -9   8       27.37       26.55      2.35 o 
   0  -9   8        5.02        5.14      1.94 o 
   1  -9   8        4.42        2.70      3.21 o 
   2  -9   8       48.04       54.38      3.73 o 
   3  -9   8        8.47        6.81      2.01 o 
   4  -9   8        7.98        6.75      2.61 o 
   5  -9   8        2.54        4.64      2.55 o 
   6  -9   8        1.96       -0.21      1.94 o 
   7  -9   8       79.99       76.57      4.01 o 
   8  -9   8        3.77        1.11      2.63 o 
  -7  -8   8        8.18        8.43      3.44 o 
  -6  -8   8        0.01       -0.31      1.76 o 
  -5  -8   8        0.83       -0.86      1.69 o 
  -4  -8   8       10.84       12.74      2.45 o 
  -3  -8   8        2.81        2.89      2.03 o 
  -2  -8   8        0.18        3.57      1.66 o 
  -1  -8   8        4.66        5.58      1.71 o 
   0  -8   8       71.46       74.18      3.17 o 
   1  -8   8        0.03       -0.06      1.35 o 
   2  -8   8       20.37       18.42      1.89 o 
   3  -8   8       49.59       43.50      2.77 o 
   4  -8   8       80.23       75.95      3.69 o 
   5  -8   8        0.24        1.77      3.02 o 
   6  -8   8       24.13       20.17      2.52 o 
   7  -8   8        4.33        4.50      2.69 o 
   8  -8   8       39.77       36.15      2.82 o 
   9  -8   8        6.39        7.18      4.30 o 
  -8  -7   8        8.50       14.85      3.44 o 
  -7  -7   8       33.70       43.31      3.20 o 
  -6  -7   8        3.33        0.12      2.95 o 
  -5  -7   8       64.25       82.13      3.78 o 
  -4  -7   8       43.17       48.36      2.85 o 
  -3  -7   8        0.04        2.92      1.25 o 
  -2  -7   8        3.97        2.63      1.97 o 
  -1  -7   8       24.10       24.08      1.70 o 
   0  -7   8       61.07       55.17      2.71 o 
   1  -7   8      317.42      287.36      6.53 o 
   2  -7   8       43.17       47.94      2.99 o 
   3  -7   8      447.24      458.25      9.35 o 
   4  -7   8       50.57       53.23      2.62 o 
   5  -7   8      261.71      249.29      6.39 o 
   6  -7   8      164.22      169.21      4.81 o 
   7  -7   8       19.55       19.83      2.31 o 
   8  -7   8       31.31       33.61      4.20 o 
   9  -7   8        5.84        4.85      2.04 o 
  10  -7   8        1.34        2.38      2.81 o 
  -9  -6   8        1.38        0.23      3.03 o 
  -8  -6   8        8.07        5.10      3.44 o 
  -7  -6   8      154.52      185.72     11.08 o 
  -6  -6   8        1.98        3.03      1.37 o 
  -5  -6   8        5.18        5.90      2.21 o 
  -4  -6   8        5.34        7.52      1.68 o 
  -3  -6   8        0.32        0.06      1.83 o 
  -2  -6   8        1.20        1.29      1.20 o 
  -1  -6   8        6.85        7.92      1.50 o 
   0  -6   8       31.63       34.20      2.31 o 
   1  -6   8       23.66       20.34      1.91 o 
   2  -6   8        1.97       -0.11      1.13 o 
   3  -6   8        4.49        5.53      1.36 o 
   4  -6   8      126.72      124.85      3.61 o 
   5  -6   8        0.04       -1.53      1.17 o 
   6  -6   8        0.11       -0.58      1.28 o 
   7  -6   8       34.42       38.19      2.64 o 
   8  -6   8       46.90       53.53      3.21 o 
   9  -6   8       14.53       12.03      1.99 o 
  10  -6   8       10.51        8.01      2.29 o 
  11  -6   8        0.60       -1.79      1.90 o 
  -9  -5   8       38.29       40.19      5.55 o 
  -8  -5   8        3.87        3.83      1.59 o 
  -7  -5   8        2.19        0.71      2.23 o 
  -6  -5   8       10.58        8.46      2.05 o 
  -5  -5   8        0.25        1.33      1.46 o 
  -4  -5   8       95.99       93.53      6.10 o 
  -3  -5   8      387.24      347.86     13.65 o 
  -2  -5   8       88.89       73.74      7.30 o 
  -1  -5   8        3.23        1.83      1.00 o 
   0  -5   8      147.61      143.11      3.51 o 
   1  -5   8       78.31       69.76      2.54 o 
   2  -5   8      316.13      294.53      5.49 o 
   3  -5   8       10.36        9.16      1.45 o 
   4  -5   8        1.63        3.85      1.28 o 
   5  -5   8       55.13       57.99      3.19 o 
   6  -5   8       34.16       41.55      2.07 o 
   7  -5   8        1.72        3.03      3.35 o 
   8  -5   8        3.13        1.24      1.57 o 
   9  -5   8        0.56       -0.07      1.33 o 
  10  -5   8        8.52        3.26      2.18 o 
  11  -5   8       31.34       29.45      2.92 o 
  12  -5   8       10.58       14.52      2.60 o 
 -10  -4   8       26.08       31.29      3.96 o 
  -9  -4   8       19.57       14.65      3.14 o 
  -8  -4   8        3.46        6.29      2.09 o 
  -7  -4   8      141.64      149.95      4.62 o 
  -6  -4   8        0.50       -0.05      1.19 o 
  -5  -4   8        0.49        0.07      1.67 o 
  -4  -4   8        2.92        3.25      2.68 o 
  -3  -4   8       79.78       77.97      4.19 o 
  -2  -4   8      689.28      626.64      9.91 o 
  -1  -4   8       18.15       18.11      1.35 o 
   0  -4   8      359.64      319.66      5.47 o 
   1  -4   8       73.66       69.48      2.23 o 
   2  -4   8       21.69       22.80      1.38 o 
   3  -4   8       21.55       28.78      1.34 o 
   4  -4   8       13.17       14.06      1.05 o 
   5  -4   8        0.00       -0.65      0.84 o 
   6  -4   8       13.66       13.82      2.50 o 
   7  -4   8       67.53       70.14      5.50 o 
   8  -4   8        5.01        3.51      1.49 o 
   9  -4   8        0.11       -0.31      1.41 o 
  10  -4   8        0.50       -0.17      1.88 o 
  11  -4   8      131.00      148.68      7.33 o 
  12  -4   8       20.16       15.17      2.56 o 
 -10  -3   8       32.43       35.08      4.06 o 
  -9  -3   8       25.78       24.39      3.53 o 
  -8  -3   8      164.16      190.68      4.13 o 
  -7  -3   8       35.79       37.14      1.91 o 
  -6  -3   8       75.16       74.01      2.67 o 
  -5  -3   8       78.44       77.85      2.30 o 
  -4  -3   8       19.86       23.67      1.43 o 
  -3  -3   8     1868.87     1763.28     20.79 o 
  -2  -3   8      114.24      106.17      2.27 o 
  -1  -3   8      110.51      100.00      2.52 o 
   0  -3   8       96.98       99.94      2.60 o 
   1  -3   8      282.46      279.61      4.40 o 
   2  -3   8        9.30        9.05      1.71 o 
   3  -3   8      222.29      220.04      3.48 o 
   4  -3   8      119.41      122.35      2.28 o 
   5  -3   8       56.78       61.98      2.03 o 
   6  -3   8       53.73       59.94      2.08 o 
   7  -3   8        0.67        1.47      1.14 o 
   8  -3   8      206.96      222.88      5.29 o 
   9  -3   8       43.66       50.59      3.05 o 
  10  -3   8       78.23       86.82      3.99 o 
  11  -3   8       16.85       16.76      2.47 o 
  12  -3   8        0.21        1.57      2.07 o 
  13  -3   8       59.36       62.65      3.74 o 
 -10  -2   8       50.66       51.48      8.85 o 
  -9  -2   8        2.36        0.85      1.55 o 
  -8  -2   8       36.87       39.60      2.02 o 
  -7  -2   8       12.39       15.47      1.39 o 
  -6  -2   8        6.74        7.29      1.07 o 
  -5  -2   8      152.60      144.02      3.22 o 
  -4  -2   8      460.94      443.06      6.48 o 
  -3  -2   8      501.84      495.58      6.58 o 
  -2  -2   8       64.00       64.69      1.61 o 
  -1  -2   8       52.94       51.85      1.60 o 
   0  -2   8       51.53       50.68      1.68 o 
   1  -2   8      368.02      354.49      5.16 o 
   2  -2   8      160.61      153.47      3.00 o 
   3  -2   8      122.96      136.63      2.66 o 
   4  -2   8        7.50        6.86      0.91 o 
   5  -2   8      119.89      137.99      2.67 o 
   6  -2   8       38.00       42.17      1.61 o 
   7  -2   8      138.45      144.01      3.14 o 
   8  -2   8       18.01       20.02      1.90 o 
   9  -2   8       20.63       21.17      2.25 o 
  10  -2   8        0.04       -1.28      1.70 o 
  11  -2   8       81.38       87.26      6.24 o 
  12  -2   8      106.91      114.47      4.64 o 
  13  -2   8        0.02       -0.03      1.97 o 
 -11  -1   8       18.27       20.98      3.21 o 
 -10  -1   8        8.93        9.80      2.11 o 
  -9  -1   8       78.51       88.20      4.22 o 
  -8  -1   8        0.17        0.97      1.01 o 
  -7  -1   8        0.24        0.07      1.13 o 
  -6  -1   8        3.22        2.76      0.81 o 
  -5  -1   8      264.82      246.40      4.30 o 
  -4  -1   8      346.03      311.64      4.96 o 
  -3  -1   8       30.76       29.39      1.42 o 
  -2  -1   8        3.35        3.92      0.71 o 
  -1  -1   8      181.21      176.37      2.94 o 
   0  -1   8       98.39       88.44      2.23 o 
   1  -1   8       44.92       41.38      1.53 o 
   2  -1   8       12.38        8.81      0.95 o 
   3  -1   8      137.71      148.61      2.84 o 
   4  -1   8        0.05       -0.49      0.76 o 
   5  -1   8      347.71      363.78      5.85 o 
   6  -1   8        2.76        4.11      1.03 o 
   7  -1   8       27.62       31.20      1.58 o 
   8  -1   8      147.36      168.24      3.29 o 
   9  -1   8        7.73        3.41      1.44 o 
  10  -1   8      259.69      274.79      5.71 o 
  11  -1   8        0.17       -1.67      1.43 o 
  12  -1   8        3.19        3.69      1.68 o 
  13  -1   8        2.28        0.64      1.57 o 
 -11   0   8       40.60       57.54      5.64 o 
 -10   0   8       34.80       38.40      3.04 o 
  -9   0   8        4.93        8.64      3.45 o 
  -8   0   8       12.80       15.37      1.49 o 
  -7   0   8        4.34        4.89      1.09 o 
  -6   0   8       59.72       58.40      1.90 o 
  -5   0   8        3.04        1.80      0.84 o 
  -4   0   8        5.77        4.38      0.85 o 
  -3   0   8       12.35       12.35      1.11 o 
  -2   0   8      163.03      165.88      3.18 o 
  -1   0   8       81.78       80.80      2.13 o 
   0   0   8       59.30       50.95      1.56 o 
   1   0   8      515.06      486.41      6.06 o 
   2   0   8        5.90        5.43      0.74 o 
   3   0   8       44.53       45.83      1.92 o 
   4   0   8       54.67       62.40      1.64 o 
   5   0   8        6.04        5.22      1.02 o 
   6   0   8      351.81      415.72      5.11 o 
   7   0   8        1.02        3.67      1.07 o 
   8   0   8      162.22      198.19      4.10 o 
   9   0   8      175.96      191.45      4.47 o 
  10   0   8       59.05       62.28      2.77 o 
  11   0   8       30.84       36.70      3.69 o 
  12   0   8       35.86       39.55      2.51 o 
  13   0   8       39.39       45.56      3.06 o 
 -11   1   8        2.52        2.72      2.11 o 
 -10   1   8      235.56      248.16     13.54 o 
  -9   1   8       12.95       14.32      1.72 o 
  -8   1   8       17.08       18.22      1.97 o 
  -7   1   8       57.65       54.12      2.46 o 
  -6   1   8      187.62      161.52      4.03 o 
  -5   1   8        7.14        3.34      0.94 o 
  -4   1   8       65.54       58.28      1.92 o 
  -3   1   8       24.57       25.77      1.35 o 
  -2   1   8        4.58        3.37      0.84 o 
  -1   1   8       17.39       14.47      1.08 o 
   0   1   8      265.70      269.55      3.79 o 
   1   1   8        1.75        4.02      0.61 o 
   2   1   8       45.41       48.14      1.19 o 
   3   1   8      106.00      105.60      1.76 o 
   4   1   8      369.46      405.39      5.68 o 
   5   1   8     3565.21     4072.13     38.88 o 
   6   1   8       92.90       92.89      2.02 o 
   7   1   8        4.86        6.55      0.97 o 
   8   1   8       37.25       41.90      1.99 o 
   9   1   8       94.04      108.52      3.28 o 
  10   1   8        1.39        1.74      1.35 o 
  11   1   8       18.61       21.66      1.95 o 
  12   1   8       55.90       53.62      3.08 o 
  13   1   8        9.08        6.31      1.93 o 
  14   1   8       23.82       22.19      4.56 o 
 -11   2   8       85.11       92.85      4.71 o 
 -10   2   8      111.68      112.78      4.95 o 
  -9   2   8        2.98       -0.21      2.98 o 
  -8   2   8      126.54      114.77      3.99 o 
  -7   2   8        1.84       -1.21      1.27 o 
  -6   2   8        0.15       -0.48      1.33 o 
  -5   2   8        9.30        8.60      1.36 o 
  -4   2   8      298.61      287.02      5.09 o 
  -3   2   8       73.56       75.05      2.35 o 
  -2   2   8       27.76       33.18      1.35 o 
  -1   2   8        7.28        7.79      0.75 o 
   0   2   8        8.02        7.28      0.68 o 
   1   2   8        0.21        0.66      0.45 o 
   2   2   8        4.20        3.33      0.50 o 
   3   2   8        0.94        1.90      0.59 o 
   4   2   8      106.63      121.04      1.95 o 
   5   2   8      566.97      620.23      8.15 o 
   6   2   8      154.58      166.50      2.89 o 
   7   2   8       43.96       47.32      1.71 o 
   8   2   8        2.18        2.15      1.10 o 
   9   2   8       43.38       47.02      2.28 o 
  10   2   8       53.90       59.22      2.59 o 
  11   2   8      162.06      162.12      6.20 o 
  12   2   8        0.03       -0.47      1.56 o 
  13   2   8        3.98        3.82      1.91 o 
  14   2   8        5.39        5.08      2.30 o 
 -11   3   8       92.96      100.99     14.57 o 
 -10   3   8       95.98      108.22      7.41 o 
  -9   3   8        0.62       -0.92      1.90 o 
  -8   3   8        9.44        9.24      1.80 o 
  -7   3   8        1.52        1.11      1.35 o 
  -6   3   8      779.90      691.52     12.74 o 
  -5   3   8        8.27       10.46      1.18 o 
  -4   3   8       17.17       17.43      1.61 o 
  -3   3   8       22.51       23.91      1.50 o 
  -2   3   8      207.01      230.51      3.81 o 
  -1   3   8        4.00        4.88      0.84 o 
   0   3   8      459.31      439.38      5.44 o 
   1   3   8       18.05       19.10      0.88 o 
   2   3   8        0.44        0.63      0.48 o 
   3   3   8        0.70        0.31      0.50 o 
   4   3   8        8.82        1.43      0.63 o 
   5   3   8        2.40        6.10      1.12 o 
   6   3   8       28.61       33.82      1.63 o 
   7   3   8        6.14        4.24      1.16 o 
   8   3   8      122.49      120.08      5.24 o 
   9   3   8        2.40        2.33      1.26 o 
  10   3   8        1.09        1.40      1.95 o 
  11   3   8        7.62        8.70      1.70 o 
  12   3   8        2.68        1.57      2.30 o 
  13   3   8        0.01       -2.43      1.92 o 
  14   3   8        8.63       10.76      1.84 o 
 -11   4   8      122.73      145.44     16.92 o 
 -10   4   8       48.72       54.67      9.73 o 
  -9   4   8        0.04       -2.22      1.91 o 
  -8   4   8       17.09       25.68      2.35 o 
  -7   4   8        2.73        5.35      2.49 o 
  -6   4   8        0.01        0.85      1.17 o 
  -5   4   8        0.25        0.77      0.83 o 
  -4   4   8       52.37       51.69      1.90 o 
  -3   4   8       29.31       24.50      1.45 o 
  -2   4   8        0.52       -1.43      0.71 o 
  -1   4   8       11.15       12.32      1.01 o 
   0   4   8       72.96       77.51      1.61 o 
   1   4   8      275.83      261.78      3.63 o 
   2   4   8      396.86      413.68      4.31 o 
   3   4   8      223.85      225.89      2.59 o 
   4   4   8        1.24        2.08      0.64 o 
   5   4   8        1.47        2.18      1.09 o 
   6   4   8      199.80      201.09      3.38 o 
   7   4   8       82.70       83.96      4.05 o 
   8   4   8      120.69      115.77      3.27 o 
   9   4   8       12.37        9.57      1.53 o 
  10   4   8        0.28       -2.40      1.20 o 
  11   4   8       12.86       16.30      3.13 o 
  12   4   8       44.17       45.35      2.69 o 
  13   4   8       18.98       15.52      2.57 o 
  14   4   8       23.02       19.35      3.89 o 
 -10   5   8        1.24       -1.66      2.13 o 
  -9   5   8       86.29       90.76      4.81 o 
  -8   5   8      148.87      156.33      5.12 o 
  -7   5   8       70.23       75.85      2.97 o 
  -6   5   8       20.18       20.15      2.24 o 
  -5   5   8        0.35       -1.64      0.99 o 
  -4   5   8        2.15        0.90      0.90 o 
  -3   5   8        1.21        2.25      0.93 o 
  -2   5   8     1675.46     1632.09     18.37 o 
  -1   5   8       70.28       71.87      2.51 o 
   0   5   8        0.13       -0.41      0.68 o 
   1   5   8       17.73       24.49      1.10 o 
   2   5   8      392.16      418.71      4.85 o 
   3   5   8       23.93       25.30      0.91 o 
   4   5   8        0.01        0.39      0.82 o 
   5   5   8       40.18       41.08      1.60 o 
   6   5   8      106.64      118.91      2.92 o 
   7   5   8       17.19       15.65      1.69 o 
   8   5   8      125.56      134.71      4.40 o 
   9   5   8        8.76        9.27      1.81 o 
  10   5   8      114.00      116.69      6.56 o 
  11   5   8       30.59       27.34      2.57 o 
  12   5   8        4.46        4.74      1.86 o 
  13   5   8      187.80      181.59      5.47 o 
  14   5   8       25.55       28.17      4.29 o 
 -10   6   8        4.16        3.55      2.41 o 
  -9   6   8        3.98        4.09      2.39 o 
  -8   6   8       77.65       84.47      3.05 o 
  -7   6   8        2.85        0.87      1.67 o 
  -6   6   8       23.72       25.66      1.79 o 
  -5   6   8      243.53      226.50      4.78 o 
  -4   6   8      108.49      107.82      2.86 o 
  -3   6   8     1605.70     1497.20     17.14 o 
  -2   6   8     1190.90     1157.08     13.52 o 
  -1   6   8       23.97       24.46      1.10 o 
   0   6   8      231.47      236.50      3.32 o 
   1   6   8      222.13      222.36      3.15 o 
   2   6   8      166.84      162.11      2.76 o 
   3   6   8       40.06       43.52      1.52 o 
   4   6   8       84.33       74.52      2.28 o 
   5   6   8       23.29       27.25      1.31 o 
   6   6   8        3.43        3.71      1.10 o 
   7   6   8      134.14      129.30      3.89 o 
   8   6   8       91.87       91.15      3.71 o 
   9   6   8       20.78       18.84      2.12 o 
  10   6   8       37.70       38.88      2.68 o 
  11   6   8       13.65       16.75      2.19 o 
  12   6   8        5.13        5.95      1.80 o 
  13   6   8      107.99       95.90      6.53 o 
 -10   7   8        1.70       -0.11      2.32 o 
  -9   7   8        0.90        1.84      1.90 o 
  -8   7   8        5.52        4.78      1.87 o 
  -7   7   8       56.33       58.33      4.49 o 
  -6   7   8        0.13       -1.66      1.16 o 
  -5   7   8        4.71        4.80      1.31 o 
  -4   7   8        1.64        2.29      0.88 o 
  -3   7   8      148.32      152.51      3.09 o 
  -2   7   8      112.71      107.35      2.51 o 
  -1   7   8      120.70      110.14      2.12 o 
   0   7   8      180.55      176.24      2.77 o 
   1   7   8       83.46       84.20      2.01 o 
   2   7   8      172.48      180.29      2.97 o 
   3   7   8       43.67       43.51      1.63 o 
   4   7   8      130.46      124.68      2.58 o 
   5   7   8       20.21       20.98      1.52 o 
   6   7   8       10.98       12.58      1.41 o 
   7   7   8        7.77        6.13      1.25 o 
   8   7   8      108.14      116.38      5.16 o 
   9   7   8       28.61       33.04      2.52 o 
  10   7   8      116.03      105.21      4.07 o 
  11   7   8        0.30       -0.49      2.46 o 
  12   7   8       20.14       17.27      2.02 o 
  13   7   8        0.33        0.52      2.63 o 
  -9   8   8        0.08       -2.01      1.53 o 
  -8   8   8       35.78       38.17      2.65 o 
  -7   8   8        1.02       -1.99      1.39 o 
  -6   8   8        3.64        2.39      1.39 o 
  -5   8   8       49.46       51.21      2.19 o 
  -4   8   8       37.81       42.51      1.79 o 
  -3   8   8        3.96        3.11      0.98 o 
  -2   8   8        0.03       -0.66      0.66 o 
  -1   8   8       32.74       30.15      1.32 o 
   0   8   8        4.15        1.81      0.83 o 
   1   8   8        0.00       -0.52      0.71 o 
   2   8   8       50.97       51.47      2.12 o 
   3   8   8       22.95       25.10      1.37 o 
   4   8   8       20.23       17.47      1.22 o 
   5   8   8       30.53       29.39      1.75 o 
   6   8   8        0.36       -1.82      1.89 o 
   7   8   8        3.71        3.73      1.52 o 
   8   8   8        4.23        3.19      1.52 o 
   9   8   8        0.06       -2.38      1.32 o 
  10   8   8      232.02      214.84      6.10 o 
  11   8   8       96.77       86.02      3.63 o 
  12   8   8        1.05       -0.69      2.52 o 
  13   8   8        5.86        3.66      2.86 o 
  -9   9   8        0.08        0.00      1.53 o 
  -8   9   8        3.05        0.83      1.63 o 
  -7   9   8       14.80       15.74      2.23 o 
  -6   9   8       60.54       64.11      2.70 o 
  -5   9   8       85.14       87.05      2.84 o 
  -4   9   8       11.38        9.43      1.40 o 
  -3   9   8       39.42       41.44      1.77 o 
  -2   9   8        3.31        4.12      0.96 o 
  -1   9   8      344.11      316.18      5.22 o 
   0   9   8      199.84      187.76      3.82 o 
   1   9   8       29.12       29.94      1.44 o 
   2   9   8        0.46        2.37      0.92 o 
   3   9   8        9.78       12.43      1.25 o 
   4   9   8        5.79        7.58      2.27 o 
   5   9   8       41.81       40.26      2.44 o 
   6   9   8     1714.29     1650.31     32.28 o 
   7   9   8        8.61        7.93      1.80 o 
   8   9   8        1.43        2.90      2.09 o 
   9   9   8       29.94       28.82      2.51 o 
  10   9   8      135.20      122.65      4.46 o 
  11   9   8        0.56       -0.53      2.43 o 
  12   9   8        1.78        3.38      2.75 o 
  -8  10   8       15.03       19.86      2.38 o 
  -7  10   8       21.09       24.28      2.22 o 
  -6  10   8       22.10       14.76      1.92 o 
  -5  10   8       14.06        9.42      1.72 o 
  -4  10   8        5.22        2.13      1.76 o 
  -3  10   8        1.39        1.36      1.48 o 
  -2  10   8        1.07        0.97      1.11 o 
  -1  10   8       10.64       11.07      1.46 o 
   0  10   8      159.67      134.77      3.47 o 
   1  10   8        6.53        5.83      1.50 o 
   2  10   8       18.25       19.41      1.79 o 
   3  10   8        0.78        1.79      1.23 o 
   4  10   8      807.30      791.56     17.07 o 
   5  10   8      822.46      803.28     18.82 o 
   6  10   8      102.98       93.30      3.06 o 
   7  10   8       48.75       52.05      3.15 o 
   8  10   8      144.09      124.02      4.58 o 
   9  10   8        7.79        5.89      1.77 o 
  10  10   8        0.09        0.32      1.48 o 
  11  10   8        4.62        3.32      2.58 o 
  12  10   8        0.01       -3.03      2.35 o 
  -7  11   8       12.94       17.26      2.85 o 
  -6  11   8       47.30       54.81      3.91 o 
  -5  11   8       36.32       34.69      3.29 o 
  -4  11   8       29.46       32.71      3.34 o 
  -3  11   8       10.62        7.79      1.93 o 
  -2  11   8        0.20       -1.25      1.21 o 
  -1  11   8       50.38       44.87      2.22 o 
   0  11   8        6.83        5.42      1.93 o 
   1  11   8        0.01        1.55      1.38 o 
   2  11   8        1.95        1.54      1.69 o 
   3  11   8       31.73       30.12      2.81 o 
   4  11   8        1.01       -0.42      1.21 o 
   5  11   8        9.02        5.49      1.62 o 
   6  11   8       19.11       18.08      1.79 o 
   7  11   8       26.63       27.07      3.84 o 
   8  11   8        4.15        4.72      1.83 o 
   9  11   8       20.86       21.56      3.75 o 
  10  11   8       12.49        9.96      1.85 o 
  11  11   8        0.05        0.17      2.35 o 
  -6  12   8        4.08        1.46      3.12 o 
  -5  12   8       57.98       66.91      4.33 o 
  -4  12   8       25.80       29.01      3.18 o 
  -3  12   8        2.81        0.32      1.76 o 
  -2  12   8       15.01       13.12      2.52 o 
  -1  12   8        7.34        6.74      2.13 o 
   0  12   8       65.14       58.91      3.48 o 
   1  12   8       23.13       26.09      2.10 o 
   2  12   8        7.94        5.77      4.29 o 
   3  12   8       26.04       27.82      2.40 o 
   4  12   8        5.88        5.39      1.81 o 
   5  12   8        4.11        2.68      1.48 o 
   6  12   8        3.65        3.62      1.48 o 
   7  12   8       37.52       39.66      3.10 o 
   8  12   8        0.54        1.20      1.71 o 
   9  12   8        9.59       11.03      1.97 o 
  10  12   8        1.28        0.14      1.42 o 
  -5  13   8        4.83        3.72      2.51 o 
  -4  13   8        3.74        0.68      2.17 o 
  -3  13   8       76.06       82.97      5.84 o 
  -2  13   8      102.18      109.00      6.98 o 
  -1  13   8       15.08       13.59      2.47 o 
   0  13   8        7.71        7.92      2.19 o 
   1  13   8        0.37       -3.23      1.94 o 
   2  13   8       54.80       56.68      6.47 o 
   3  13   8        0.22       -0.82      1.73 o 
   4  13   8       28.90       28.43      2.62 o 
   5  13   8       10.59       11.30      1.98 o 
   6  13   8        1.43       -0.57      1.76 o 
   7  13   8        5.83        5.77      2.01 o 
   8  13   8       92.10       94.39      4.23 o 
   9  13   8        4.97        3.19      1.71 o 
  -3  14   8        1.87        0.46      3.15 o 
  -2  14   8       21.73       22.65      2.75 o 
  -1  14   8      177.21      199.60      6.31 o 
   0  14   8       10.75       13.85      3.95 o 
   1  14   8       15.04       16.01      2.85 o 
   2  14   8        5.92        3.33      2.67 o 
   3  14   8       18.41       20.93      3.80 o 
   4  14   8       64.53       67.88      3.51 o 
   5  14   8        0.39       -0.58      2.64 o 
   6  14   8        1.70       -0.09      1.49 o 
   7  14   8       13.38        8.91      2.25 o 
  -1  15   8      208.11      231.52     10.36 o 
   0  15   8        0.00       -4.81      3.15 o 
   1  15   8       14.18       15.23      4.52 o 
   2  15   8       80.85       89.01      7.04 o 
   3  15   8        2.98        1.09      2.06 o 
   4  15   8        9.91       13.26      2.42 o 
   5  15   8       15.64       20.82      3.90 o 
  -2 -10   9       23.57       22.52      3.12 o 
  -1 -10   9       24.05       30.34      4.87 o 
   0 -10   9       13.93       13.28      1.97 o 
   1 -10   9       38.91       41.04      3.29 o 
   2 -10   9       34.19       36.86      3.42 o 
   3 -10   9        0.77        1.08      3.72 o 
   4 -10   9        0.79       -0.13      2.33 o 
  -4  -9   9        0.75        1.93      2.03 o 
  -3  -9   9       16.39        9.76      4.27 o 
  -2  -9   9       11.95        9.16      3.75 o 
  -1  -9   9       52.48       49.74      3.90 o 
   0  -9   9        0.04       -0.80      1.46 o 
   1  -9   9       25.66       28.05      2.89 o 
   2  -9   9       10.03        7.75      2.38 o 
   3  -9   9       60.31       56.30      3.34 o 
   4  -9   9       20.63       19.66      3.21 o 
   5  -9   9       46.83       40.67      3.81 o 
   6  -9   9       17.44       10.68      2.92 o 
   7  -9   9       11.25       12.28      4.10 o 
  -6  -8   9       22.54       31.35      3.02 o 
  -5  -8   9        1.02       -0.59      1.98 o 
  -4  -8   9        9.29        8.90      2.58 o 
  -3  -8   9        0.04        3.21      2.07 o 
  -2  -8   9       24.98       24.77      4.61 o 
  -1  -8   9       32.67       32.45      2.19 o 
   0  -8   9        0.02       -1.93      1.74 o 
   1  -8   9       41.25       37.47      3.13 o 
   2  -8   9        1.01        0.55      2.00 o 
   3  -8   9       50.09       51.64      3.08 o 
   4  -8   9       44.72       40.09      3.60 o 
   5  -8   9      116.38      108.60      5.18 o 
   6  -8   9       93.14       77.31     10.25 o 
   7  -8   9        3.06        3.39      2.12 o 
   8  -8   9        0.02       -0.57      2.42 o 
  -7  -7   9       20.46       29.93      9.48 o 
  -6  -7   9        5.68        1.47      2.49 o 
  -5  -7   9        1.05        0.23      1.76 o 
  -4  -7   9      135.75      141.80      7.16 o 
  -3  -7   9       14.03        9.83      2.23 o 
  -2  -7   9       15.36       13.90      1.95 o 
  -1  -7   9        0.21        0.74      1.15 o 
   0  -7   9       40.56       36.05      2.11 o 
   1  -7   9       55.15       53.12      2.52 o 
   2  -7   9       73.47       65.68      3.23 o 
   3  -7   9      357.05      360.57     11.51 o 
   4  -7   9       90.60       97.16      4.83 o 
   5  -7   9       36.72       36.12      2.84 o 
   6  -7   9        2.23        2.00      1.84 o 
   7  -7   9      350.06      346.28      9.49 o 
   8  -7   9      121.28      120.87      4.65 o 
   9  -7   9        0.37        1.47      1.99 o 
  -8  -6   9       49.59       56.08      5.30 o 
  -7  -6   9       22.93       26.13      3.66 o 
  -6  -6   9        1.84       -1.41      1.63 o 
  -5  -6   9       50.83       57.01      6.76 o 
  -4  -6   9      133.15      135.13      6.26 o 
  -3  -6   9        0.49        0.76      1.18 o 
  -2  -6   9      315.02      276.69      6.88 o 
  -1  -6   9      135.91      127.97      5.89 o 
   0  -6   9      172.98      157.40      3.93 o 
   1  -6   9       20.57       20.37      1.72 o 
   2  -6   9        3.81        4.67      1.16 o 
   3  -6   9      246.87      233.25      4.62 o 
   4  -6   9        2.66        4.23      1.42 o 
   5  -6   9      187.91      183.36      5.32 o 
   6  -6   9       56.25       53.76      2.73 o 
   7  -6   9        2.66        1.09      1.54 o 
   8  -6   9       23.72       24.02      2.29 o 
   9  -6   9       20.83       21.13      2.49 o 
  10  -6   9       45.29       49.19      4.21 o 
  -8  -5   9       13.66       17.08      3.55 o 
  -7  -5   9       11.60       11.93      4.92 o 
  -6  -5   9       94.18      104.66      8.19 o 
  -5  -5   9        1.09        3.52      1.46 o 
  -4  -5   9       47.46       47.13      6.04 o 
  -3  -5   9       66.42       58.61      4.84 o 
  -2  -5   9       30.10       24.44      2.83 o 
  -1  -5   9        4.94        5.03      1.13 o 
   0  -5   9       29.96       27.42      1.79 o 
   1  -5   9        5.76        8.45      1.35 o 
   2  -5   9       29.75       28.77      2.12 o 
   3  -5   9        0.06       -0.85      0.99 o 
   4  -5   9       10.52       11.80      1.37 o 
   5  -5   9       15.22       16.37      2.07 o 
   6  -5   9        0.24        0.47      1.89 o 
   7  -5   9        0.55       -0.72      2.40 o 
   8  -5   9        7.97        9.61      2.05 o 
   9  -5   9       15.88       14.59      2.31 o 
  10  -5   9       17.33       19.67      2.65 o 
  11  -5   9       50.64       53.23      5.49 o 
  -9  -4   9        3.51        1.80      2.61 o 
  -8  -4   9        8.25        7.10      2.73 o 
  -7  -4   9      163.15      177.17      7.57 o 
  -6  -4   9        1.45        2.53      1.91 o 
  -5  -4   9       28.40       31.05      2.81 o 
  -4  -4   9       11.00       17.87      2.55 o 
  -3  -4   9       11.19       15.09      2.40 o 
  -2  -4   9       20.63       19.85      2.55 o 
  -1  -4   9      364.55      327.02      7.91 o 
   0  -4   9       15.77       19.43      1.68 o 
   1  -4   9       64.61       63.45      2.42 o 
   2  -4   9        0.00        0.24      1.19 o 
   3  -4   9      111.85      104.66      2.58 o 
   4  -4   9        4.44        4.27      0.97 o 
   5  -4   9        6.86       10.16      2.23 o 
   6  -4   9        0.66       -0.47      1.22 o 
   7  -4   9       42.42       48.89      2.84 o 
   8  -4   9        0.04        1.02      2.24 o 
   9  -4   9       19.10       17.98      1.95 o 
  10  -4   9      110.38      126.67      4.81 o 
  11  -4   9      147.95      150.28      5.31 o 
  12  -4   9      120.82      133.34      5.13 o 
  -9  -3   9        0.50        1.28      1.46 o 
  -8  -3   9        2.81        3.36      1.53 o 
  -7  -3   9       30.13       32.42      2.12 o 
  -6  -3   9      274.76      283.09      5.44 o 
  -5  -3   9        1.12       -0.73      1.31 o 
  -4  -3   9        3.00        1.14      1.41 o 
  -3  -3   9      532.52      500.57      8.78 o 
  -2  -3   9      774.19      724.03      9.91 o 
  -1  -3   9      143.34      127.02      3.30 o 
   0  -3   9        7.77        5.21      1.33 o 
   1  -3   9       43.78       44.42      2.25 o 
   2  -3   9       25.40       20.65      1.40 o 
   3  -3   9       56.39       57.51      2.06 o 
   4  -3   9        0.01        0.68      0.74 o 
   5  -3   9       77.42       80.11      2.46 o 
   6  -3   9       74.20       78.41      2.53 o 
   7  -3   9       21.70       23.60      2.13 o 
   8  -3   9       99.19      110.58      3.80 o 
   9  -3   9       12.42       16.80      2.07 o 
  10  -3   9       37.95       43.11      3.12 o 
  11  -3   9      122.25      119.70      4.88 o 
  12  -3   9        1.52       -1.37      1.97 o 
 -10  -2   9        0.44       -0.36      2.46 o 
  -9  -2   9       29.86       29.15      2.35 o 
  -8  -2   9      175.08      196.78      5.36 o 
  -7  -2   9        0.08        2.10      1.38 o 
  -6  -2   9      122.71      125.75      3.34 o 
  -5  -2   9       97.05      103.55      4.16 o 
  -4  -2   9      612.28      590.34      8.30 o 
  -3  -2   9        7.74        6.91      1.13 o 
  -2  -2   9       53.62       52.21      1.74 o 
  -1  -2   9        4.93        3.95      1.08 o 
   0  -2   9       55.07       59.07      1.83 o 
   1  -2   9       43.87       46.74      1.70 o 
   2  -2   9      130.59      129.40      3.73 o 
   3  -2   9      100.71       96.83      2.40 o 
   4  -2   9        9.80       14.61      1.06 o 
   5  -2   9      122.74      129.40      2.89 o 
   6  -2   9        3.88        6.37      1.25 o 
   7  -2   9        4.80        4.94      1.39 o 
   8  -2   9       61.63       73.22      3.17 o 
   9  -2   9        3.02        2.41      1.61 o 
  10  -2   9       10.43       14.11      2.57 o 
  11  -2   9      108.35      106.64      6.18 o 
  12  -2   9        0.49       -2.18      2.52 o 
  13  -2   9      105.79       96.84      8.74 o 
 -10  -1   9        4.67        3.64      1.92 o 
  -9  -1   9       34.21       39.52      2.65 o 
  -8  -1   9      163.27      159.03      4.75 o 
  -7  -1   9        4.46        3.80      1.14 o 
  -6  -1   9       58.00       53.11      2.24 o 
  -5  -1   9        5.76        5.68      1.19 o 
  -4  -1   9      572.14      544.45      8.17 o 
  -3  -1   9      699.21      658.83      8.93 o 
  -2  -1   9       23.04       22.85      1.10 o 
  -1  -1   9      121.88      115.83      2.37 o 
   0  -1   9        8.35        8.49      1.12 o 
   1  -1   9        7.50        8.35      1.16 o 
   2  -1   9       50.66       47.17      1.72 o 
   3  -1   9      101.37       92.76      2.21 o 
   4  -1   9       64.02       69.61      2.04 o 
   5  -1   9      301.58      325.34      6.20 o 
   6  -1   9        9.98       12.84      1.26 o 
   7  -1   9       10.46        9.50      1.37 o 
   8  -1   9       23.73       29.68      2.14 o 
   9  -1   9        9.64       10.44      2.27 o 
  10  -1   9       57.19       62.78      3.99 o 
  11  -1   9       16.16       13.40      4.57 o 
  12  -1   9        2.89        5.13      2.09 o 
  13  -1   9        1.27        0.64      2.04 o 
 -10   0   9       13.97       17.01      2.53 o 
  -9   0   9       30.63       30.03      3.58 o 
  -8   0   9       83.60       93.78      3.32 o 
  -7   0   9       11.30       11.39      1.37 o 
  -6   0   9       76.22       66.63      2.46 o 
  -5   0   9       91.89       89.79      2.73 o 
  -4   0   9        1.71        0.31      0.72 o 
  -3   0   9      121.32      114.49      2.28 o 
  -2   0   9        5.07        4.61      0.89 o 
  -1   0   9      228.71      207.67      3.78 o 
   0   0   9        1.00        0.48      0.69 o 
   1   0   9       84.24       87.52      2.24 o 
   2   0   9       25.24       20.14      1.22 o 
   3   0   9       89.90       89.13      2.04 o 
   4   0   9       88.35      102.07      2.66 o 
   5   0   9      505.38      564.30      7.55 o 
   6   0   9        8.10        8.94      1.40 o 
   7   0   9      443.79      484.27      8.03 o 
   8   0   9       17.04       12.71      1.68 o 
   9   0   9       40.71       50.03      3.42 o 
  10   0   9        5.28        6.88      1.90 o 
  11   0   9        5.09        6.87      1.93 o 
  12   0   9       52.10       52.87      3.31 o 
  13   0   9        0.82        1.96      1.68 o 
 -10   1   9      214.08      244.00      7.54 o 
  -9   1   9        1.20        1.51      2.05 o 
  -8   1   9       13.01       18.40      1.85 o 
  -7   1   9        5.22        4.32      2.23 o 
  -6   1   9       50.86       43.34      2.06 o 
  -5   1   9       33.22       24.14      1.77 o 
  -4   1   9       59.06       56.51      1.98 o 
  -3   1   9        0.77        1.74      0.79 o 
  -2   1   9       72.23       59.21      1.95 o 
  -1   1   9      128.66      113.79      2.64 o 
   0   1   9      351.50      335.61      4.78 o 
   1   1   9      398.24      393.22      5.25 o 
   2   1   9      531.86      540.36      6.54 o 
   3   1   9        1.79        2.66      0.84 o 
   4   1   9      220.95      242.71      3.40 o 
   5   1   9      685.45      776.30     12.48 o 
   6   1   9      915.85     1034.10     13.73 o 
   7   1   9       76.44       88.25      2.86 o 
   8   1   9        0.00        0.00      1.06 o 
   9   1   9        2.38        2.83      1.52 o 
  10   1   9       25.35       27.50      3.74 o 
  11   1   9        0.68        0.17      2.00 o 
  12   1   9        0.84        1.26      1.52 o 
  13   1   9       12.91       11.36      2.15 o 
 -10   2   9        0.03        0.97      3.81 o 
  -9   2   9        0.27       -1.06      2.00 o 
  -8   2   9        0.22        1.76      1.60 o 
  -7   2   9       14.02       14.94      2.02 o 
  -6   2   9       20.12       19.06      2.03 o 
  -5   2   9      227.61      212.09      5.46 o 
  -4   2   9      144.90      128.98      3.24 o 
  -3   2   9        2.08        0.98      0.78 o 
  -2   2   9       32.65       30.89      1.50 o 
  -1   2   9       10.75        7.06      0.97 o 
   0   2   9     1158.43     1187.30     12.85 o 
   1   2   9        7.59        9.00      0.85 o 
   2   2   9        3.17        3.63      0.59 o 
   3   2   9        0.21       -0.46      0.76 o 
   4   2   9     2547.59     2747.44     44.74 o 
   5   2   9       12.55       15.11      1.27 o 
   6   2   9       80.91       85.15      2.32 o 
   7   2   9      270.48      296.30      4.91 o 
   8   2   9      117.63      133.37      4.06 o 
   9   2   9       12.83       16.74      1.90 o 
  10   2   9        5.26        3.54      1.44 o 
  11   2   9       22.09       25.52      2.12 o 
  12   2   9       10.08       12.69      4.27 o 
  13   2   9        0.05       -0.52      1.64 o 
 -10   3   9      239.10      270.33      8.41 o 
  -9   3   9       26.87       27.02      3.09 o 
  -8   3   9       10.84       12.53      4.89 o 
  -7   3   9       21.18       16.41      2.02 o 
  -6   3   9       44.73       37.18      2.57 o 
  -5   3   9       41.69       35.62      2.44 o 
  -4   3   9        0.03        1.64      0.96 o 
  -3   3   9        1.37        0.29      0.80 o 
  -2   3   9        7.17        8.27      1.07 o 
  -1   3   9       21.72       17.08      1.09 o 
   0   3   9       81.74       81.35      1.84 o 
   1   3   9       65.15       64.01      1.47 o 
   2   3   9       15.90       13.77      0.89 o 
   3   3   9      557.98      534.91      5.41 o 
   4   3   9        2.75        3.68      0.76 o 
   5   3   9       15.40       14.05      1.34 o 
   6   3   9       58.43       58.10      2.05 o 
   7   3   9        0.42       -1.04      1.07 o 
   8   3   9       44.40       46.15      2.63 o 
   9   3   9       26.40       32.45      2.32 o 
  10   3   9       24.92       25.62      1.96 o 
  11   3   9        0.19       -1.22      1.70 o 
  12   3   9        6.30        5.32      1.83 o 
  13   3   9      233.98      221.53      5.96 o 
 -10   4   9       92.48      102.92      5.24 o 
  -9   4   9        0.03       -0.11      2.18 o 
  -8   4   9       10.14       16.08      2.62 o 
  -7   4   9        2.92        3.30      1.62 o 
  -6   4   9       23.89       24.46      2.22 o 
  -5   4   9       39.91       33.50      2.46 o 
  -4   4   9       95.32       85.69      2.49 o 
  -3   4   9       12.13        8.21      1.13 o 
  -2   4   9       58.05       52.57      2.00 o 
  -1   4   9       21.44       22.46      1.82 o 
   0   4   9        7.05        7.68      0.94 o 
   1   4   9       62.25       58.59      1.62 o 
   2   4   9       18.47       22.17      1.00 o 
   3   4   9        0.78        0.11      0.59 o 
   4   4   9       76.13       81.20      2.00 o 
   5   4   9        2.90        1.70      0.92 o 
   6   4   9       43.44       50.75      1.79 o 
   7   4   9       34.62       43.97      3.36 o 
   8   4   9       90.07       91.54      3.36 o 
   9   4   9       71.89       72.90      6.11 o 
  10   4   9        0.16        0.06      1.26 o 
  11   4   9       30.90       41.62      3.33 o 
  12   4   9       89.93       86.68      3.67 o 
  13   4   9      313.94      302.16      7.06 o 
 -10   5   9       17.48       22.07      3.16 o 
  -9   5   9      114.57      120.62      6.27 o 
  -8   5   9        4.05        2.44      2.32 o 
  -7   5   9       61.86       67.68      2.36 o 
  -6   5   9        4.56        3.71      1.18 o 
  -5   5   9        2.76        2.28      1.17 o 
  -4   5   9        0.19       -0.20      1.11 o 
  -3   5   9      138.37      134.48      3.15 o 
  -2   5   9      207.88      193.49      3.46 o 
  -1   5   9       18.05       23.34      1.97 o 
   0   5   9      103.71      101.84      3.10 o 
   1   5   9      292.21      273.28      3.88 o 
   2   5   9       80.84       76.65      1.66 o 
   3   5   9       24.36       28.21      1.05 o 
   4   5   9        1.37        1.90      0.96 o 
   5   5   9       18.42       24.39      1.34 o 
   6   5   9       17.11       17.79      1.21 o 
   7   5   9       99.20       89.74      2.95 o 
   8   5   9      135.06      133.54      4.00 o 
   9   5   9      148.70      144.38      3.70 o 
  10   5   9       24.84       20.89      2.51 o 
  11   5   9       25.80       30.80      2.95 o 
  12   5   9      133.82      125.73      4.90 o 
  13   5   9      136.92      126.00      4.83 o 
  -9   6   9        6.92        6.69      2.63 o 
  -8   6   9        8.01        8.70      2.69 o 
  -7   6   9       62.87       65.39      2.62 o 
  -6   6   9        0.33       -0.39      1.16 o 
  -5   6   9       57.67       55.52      2.64 o 
  -4   6   9       44.12       46.11      2.24 o 
  -3   6   9       49.82       51.19      1.88 o 
  -2   6   9      103.01      104.84      2.53 o 
  -1   6   9       68.59       72.48      2.61 o 
   0   6   9       28.64       28.14      1.28 o 
   1   6   9       86.33       87.06      2.05 o 
   2   6   9       27.63       29.24      1.34 o 
   3   6   9     1003.78      988.12     11.84 o 
   4   6   9       57.82       54.89      2.06 o 
   5   6   9       37.82       36.65      1.90 o 
   6   6   9       30.40       28.31      1.79 o 
   7   6   9      128.91      125.26      3.43 o 
   8   6   9      219.21      205.58      8.78 o 
   9   6   9      163.03      154.06      5.26 o 
  10   6   9       37.94       36.84      6.50 o 
  11   6   9       60.16       63.67      3.59 o 
  12   6   9      166.26      145.83      6.18 o 
  13   6   9      187.75      174.95      5.53 o 
  -9   7   9        7.72        8.28      2.68 o 
  -8   7   9        5.93        6.00      1.57 o 
  -7   7   9       78.53       78.72      3.32 o 
  -6   7   9       19.18       17.40      1.77 o 
  -5   7   9       81.54       81.08      2.95 o 
  -4   7   9      109.97      113.58      3.00 o 
  -3   7   9      316.77      294.45      4.75 o 
  -2   7   9      510.46      480.92      6.67 o 
  -1   7   9      150.76      151.21      3.05 o 
   0   7   9       43.88       41.89      1.46 o 
   1   7   9        7.54        8.76      1.03 o 
   2   7   9        0.70        0.97      0.82 o 
   3   7   9      203.53      202.20      4.17 o 
   4   7   9        6.81        4.59      1.31 o 
   5   7   9        0.57        1.34      0.87 o 
   6   7   9       30.99       26.99      1.80 o 
   7   7   9       35.35       34.60      2.55 o 
   8   7   9       69.52       63.94      2.95 o 
   9   7   9       28.79       27.18      4.49 o 
  10   7   9        2.30        2.64      1.76 o 
  11   7   9        0.22        0.56      3.78 o 
  12   7   9       19.95       29.20      7.39 o 
  13   7   9        5.94        7.48      1.70 o 
  -9   8   9       89.70      103.29      5.06 o 
  -8   8   9        3.24        2.94      1.62 o 
  -7   8   9       12.93       11.02      1.96 o 
  -6   8   9      139.59      150.76      4.18 o 
  -5   8   9        0.50       -0.28      1.30 o 
  -4   8   9        4.73        2.64      1.18 o 
  -3   8   9      110.62      110.34      2.97 o 
  -2   8   9      163.88      167.55      3.36 o 
  -1   8   9        5.88        6.99      0.95 o 
   0   8   9       24.19       26.71      1.41 o 
   1   8   9       97.86       92.98      2.50 o 
   2   8   9        1.83        1.07      0.89 o 
   3   8   9        4.41        4.86      1.10 o 
   4   8   9       22.51       23.31      1.57 o 
   5   8   9        4.98        9.25      1.34 o 
   6   8   9      219.79      202.56      5.30 o 
   7   8   9        0.19       -1.15      1.32 o 
   8   8   9      151.43      139.44      5.95 o 
   9   8   9        7.01        6.04      1.86 o 
  10   8   9       18.56       15.70      2.29 o 
  11   8   9        3.72        0.52      1.58 o 
  12   8   9        0.18       -1.67      1.43 o 
  -8   9   9        1.50        1.63      1.91 o 
  -7   9   9        2.51        3.01      1.78 o 
  -6   9   9        1.19       -1.80      1.59 o 
  -5   9   9       65.11       77.76      2.81 o 
  -4   9   9        9.49       11.55      1.48 o 
  -3   9   9      178.06      176.33      3.87 o 
  -2   9   9       13.34       15.54      1.65 o 
  -1   9   9       42.62       37.95      1.72 o 
   0   9   9       68.39       67.90      2.46 o 
   1   9   9      139.60      126.70      3.34 o 
   2   9   9       34.07       30.59      2.34 o 
   3   9   9       11.61       13.76      1.35 o 
   4   9   9       12.09       15.66      1.35 o 
   5   9   9      272.58      260.13      5.88 o 
   6   9   9      140.91      134.81      4.14 o 
   7   9   9      202.45      184.58      4.89 o 
   8   9   9        3.72        3.55      1.76 o 
   9   9   9        9.00        7.45      2.43 o 
  10   9   9       13.78       12.60      3.78 o 
  11   9   9       69.79       62.68      3.40 o 
  12   9   9        4.33        3.99      1.60 o 
  -7  10   9       52.60       58.04      3.39 o 
  -6  10   9        0.80       -1.81      1.47 o 
  -5  10   9       60.50       65.41      2.99 o 
  -4  10   9       94.11       99.22      3.98 o 
  -3  10   9        0.00       -0.36      1.50 o 
  -2  10   9      107.53      100.71      3.80 o 
  -1  10   9       39.84       34.20      1.99 o 
   0  10   9       57.93       50.86      2.73 o 
   1  10   9      376.17      336.35      8.32 o 
   2  10   9       36.27       38.29      2.24 o 
   3  10   9       91.48       91.57      3.16 o 
   4  10   9        9.35        4.43      1.91 o 
   5  10   9       96.64       94.38      3.59 o 
   6  10   9        0.28       -0.45      1.42 o 
   7  10   9       33.59       37.08      2.50 o 
   8  10   9        4.32        4.70      1.86 o 
   9  10   9        0.26       -1.21      1.53 o 
  10  10   9        6.92        7.31      1.91 o 
  11  10   9       98.84       97.83      4.02 o 
  -7  11   9        0.68       -2.89      2.01 o 
  -6  11   9        1.83       -1.29      2.08 o 
  -5  11   9        1.92        0.73      2.38 o 
  -4  11   9        8.90       11.22      2.14 o 
  -3  11   9       12.78       13.64      2.17 o 
  -2  11   9       20.65       17.66      2.21 o 
  -1  11   9       18.01       14.84      2.92 o 
   0  11   9        4.33        8.47      2.02 o 
   1  11   9       86.61       84.76      3.88 o 
   2  11   9        4.87        7.92      1.61 o 
   3  11   9      111.15      100.89      4.57 o 
   4  11   9        7.24        7.54      3.66 o 
   5  11   9        4.23        3.51      1.64 o 
   6  11   9       24.24       25.31      2.36 o 
   7  11   9       55.39       58.44      3.07 o 
   8  11   9       66.53       63.62      3.63 o 
   9  11   9        4.31        3.08      1.76 o 
  10  11   9        2.03        4.36      1.76 o 
  -5  12   9       78.43       89.69      6.15 o 
  -4  12   9        1.49        2.06      2.31 o 
  -3  12   9       11.86        9.63      2.09 o 
  -2  12   9       16.96       20.38      2.83 o 
  -1  12   9       37.76       34.83      4.06 o 
   0  12   9        9.37        8.22      2.18 o 
   1  12   9       79.90       81.99      3.35 o 
   2  12   9       37.08       33.10      2.20 o 
   3  12   9       19.33       21.46      2.86 o 
   4  12   9       33.56       34.74      3.28 o 
   5  12   9        0.03        0.32      2.02 o 
   6  12   9        4.65        5.18      1.79 o 
   7  12   9        0.79        0.09      1.58 o 
   8  12   9        1.84        2.30      2.09 o 
   9  12   9       58.11       61.41      3.55 o 
  10  12   9       23.42       25.85      2.47 o 
  -4  13   9       18.88       12.35      2.81 o 
  -3  13   9       41.15       43.48      3.75 o 
  -2  13   9       12.54       12.25      3.72 o 
  -1  13   9        3.19        2.30      2.09 o 
   0  13   9       48.88       57.60      3.60 o 
   1  13   9       28.93       36.82      2.45 o 
   2  13   9       14.32       13.07      2.70 o 
   3  13   9        3.35        0.87      3.18 o 
   4  13   9       72.51       69.73      6.47 o 
   5  13   9        2.00       -1.49      2.07 o 
   6  13   9        1.83        3.06      2.21 o 
   7  13   9        4.50        6.73      2.22 o 
   8  13   9       22.12       21.04      2.60 o 
  -2  14   9      160.43      172.21      8.53 o 
  -1  14   9       17.15       23.34      2.77 o 
   0  14   9       12.12       12.18      2.34 o 
   1  14   9        0.40        1.26      2.25 o 
   2  14   9      110.56      123.26      5.57 o 
   3  14   9        6.81       10.31      2.75 o 
   4  14   9       58.17       60.59      4.23 o 
   5  14   9        0.15       -0.30      2.21 o 
   6  14   9       14.29       12.68      2.68 o 
   7  14   9       82.98       92.58      3.93 o 
   1  15   9       99.73      107.38      8.47 o 
   2  15   9       36.77       43.45      3.80 o 
   3  15   9       69.83       76.09      4.78 o 
  -2  -9  10       12.54       10.02      4.64 o 
  -1  -9  10        5.02        2.87      2.14 o 
   0  -9  10        1.94        2.16      1.60 o 
   1  -9  10       62.50       60.03      4.27 o 
   2  -9  10       19.95       19.37      2.42 o 
   3  -9  10       55.94       52.99      4.19 o 
   4  -9  10       19.14       19.24      4.41 o 
   5  -9  10        1.72        2.94      2.42 o 
  -4  -8  10        3.56        4.06      2.46 o 
  -3  -8  10       10.06        7.51      2.39 o 
  -2  -8  10        3.81        2.35      2.11 o 
  -1  -8  10       37.92       41.99      3.69 o 
   0  -8  10        0.30        1.15      1.63 o 
   1  -8  10       29.33       28.82      2.52 o 
   2  -8  10        3.35       -0.09      2.54 o 
   3  -8  10       37.08       32.58      2.42 o 
   4  -8  10       11.37       12.41      2.26 o 
   5  -8  10        7.61        3.54      2.57 o 
   6  -8  10       44.99       40.62      3.68 o 
   7  -8  10       94.51       85.13      4.63 o 
  -5  -7  10       37.94       39.95      3.46 o 
  -4  -7  10      156.65      157.58      6.18 o 
  -3  -7  10       52.45       57.97      4.00 o 
  -2  -7  10       28.94       31.81      3.24 o 
  -1  -7  10       19.91       17.45      1.74 o 
   0  -7  10       28.99       27.51      2.28 o 
   1  -7  10      177.27      172.30      8.24 o 
   2  -7  10       26.93       23.45      2.38 o 
   3  -7  10        1.18        0.57      1.76 o 
   4  -7  10       21.78       19.38      2.38 o 
   5  -7  10      137.13      125.93      6.33 o 
   6  -7  10      188.40      177.68      6.52 o 
   7  -7  10       56.56       53.67      4.04 o 
   8  -7  10        6.80        6.68      3.23 o 
  -6  -6  10       15.68       17.30      2.72 o 
  -5  -6  10       43.63       52.41      5.07 o 
  -4  -6  10       69.95       73.51      4.24 o 
  -3  -6  10        1.26        2.78      2.66 o 
  -2  -6  10       17.80       20.94      4.16 o 
  -1  -6  10       40.97       34.59      1.93 o 
   0  -6  10       59.97       54.25      2.48 o 
   1  -6  10        0.57        3.45      1.22 o 
   2  -6  10      177.19      163.52      7.34 o 
   3  -6  10       11.08       11.87      1.53 o 
   4  -6  10        0.01        1.74      1.57 o 
   5  -6  10        5.96        8.44      2.08 o 
   6  -6  10       50.83       47.64      3.17 o 
   7  -6  10      104.52      104.22     10.65 o 
   8  -6  10        0.00       -1.00      3.23 o 
   9  -6  10        4.18        6.64      2.16 o 
  -7  -5  10       24.17       26.43      2.77 o 
  -6  -5  10       70.05       83.70      7.67 o 
  -5  -5  10        0.50        3.89      2.92 o 
  -4  -5  10       65.42       73.62      6.87 o 
  -3  -5  10        7.52       16.27      3.58 o 
  -2  -5  10       28.23       23.35      4.58 o 
  -1  -5  10       98.43       92.08      2.86 o 
   0  -5  10       76.07       68.61      3.12 o 
   1  -5  10        1.21        1.78      1.64 o 
   2  -5  10       54.64       52.05      2.47 o 
   3  -5  10      266.89      248.37      4.80 o 
   4  -5  10       12.27        8.41      1.52 o 
   5  -5  10        8.43        5.81      2.21 o 
   6  -5  10       19.18       21.29      2.38 o 
   7  -5  10       24.07       22.51      2.02 o 
   8  -5  10       24.85       23.01      2.85 o 
   9  -5  10        1.34        0.47      2.67 o 
  10  -5  10        0.05       -4.83      2.41 o 
  -8  -4  10        1.29       -0.48      2.74 o 
  -7  -4  10        0.90       -1.74      2.27 o 
  -6  -4  10       95.25       96.39      6.81 o 
  -5  -4  10        0.01       -2.75      2.35 o 
  -4  -4  10       13.31       15.46      3.92 o 
  -3  -4  10       74.91       78.98      4.51 o 
  -2  -4  10       89.44       94.47      4.86 o 
  -1  -4  10       58.98       65.46      2.76 o 
   0  -4  10       23.58       24.54      2.00 o 
   1  -4  10       48.24       49.56      2.67 o 
   2  -4  10       62.05       60.34      2.48 o 
   3  -4  10        0.01        0.67      1.00 o 
   4  -4  10      144.96      145.41      4.02 o 
   5  -4  10       58.43       64.96      6.08 o 
   6  -4  10        0.15       -0.68      1.26 o 
   7  -4  10       10.05       11.21      1.97 o 
   8  -4  10       50.34       50.15      3.50 o 
   9  -4  10       23.13       20.16      2.97 o 
  10  -4  10        6.09        2.42      2.37 o 
  11  -4  10       75.15       79.76      4.55 o 
  -8  -3  10       54.35       62.58      3.97 o 
  -7  -3  10       62.36       67.73      3.39 o 
  -6  -3  10        0.13        0.82      2.19 o 
  -5  -3  10        0.09       -1.07      1.26 o 
  -4  -3  10       41.89       43.39      3.98 o 
  -3  -3  10       35.57       36.39      2.44 o 
  -2  -3  10       82.85       86.87      3.54 o 
  -1  -3  10       57.28       60.07      2.37 o 
   0  -3  10      105.04      106.38      3.15 o 
   1  -3  10       65.54       63.53      2.53 o 
   2  -3  10       68.02       72.75      2.42 o 
   3  -3  10       51.18       56.98      2.14 o 
   4  -3  10       22.89       27.80      1.74 o 
   5  -3  10      312.50      322.19      5.41 o 
   6  -3  10       26.24       28.98      2.28 o 
   7  -3  10      243.16      256.04      6.10 o 
   8  -3  10        5.35        5.91      2.27 o 
   9  -3  10       15.57       13.90      2.02 o 
  10  -3  10      109.56      105.97      5.65 o 
  11  -3  10        6.23        6.35      2.46 o 
  -9  -2  10       30.63       34.87      2.59 o 
  -8  -2  10        3.11        0.80      2.20 o 
  -7  -2  10        1.38       -0.76      1.87 o 
  -6  -2  10        2.89        6.32      1.31 o 
  -5  -2  10        5.11        3.82      1.25 o 
  -4  -2  10        0.59        0.69      0.96 o 
  -3  -2  10       54.90       65.34      3.78 o 
  -2  -2  10        5.44        4.45      1.02 o 
  -1  -2  10      343.95      332.05      5.50 o 
   0  -2  10       40.62       37.21      1.72 o 
   1  -2  10       54.97       50.62      2.22 o 
   2  -2  10       10.79       10.65      1.64 o 
   3  -2  10      242.88      233.33      4.45 o 
   4  -2  10      117.06      112.66      3.10 o 
   5  -2  10        0.69        1.39      1.92 o 
   6  -2  10       48.41       54.37      2.45 o 
   7  -2  10       52.59       64.44      3.72 o 
   8  -2  10       98.20      108.84      3.84 o 
   9  -2  10       12.19       11.38      1.92 o 
  10  -2  10       75.64       80.27      4.00 o 
  11  -2  10        2.68        1.65      2.07 o 
  12  -2  10        4.81        2.40      2.14 o 
  -9  -1  10        6.08        8.30      1.94 o 
  -8  -1  10       53.15       63.58      4.46 o 
  -7  -1  10       15.23       10.01      3.78 o 
  -6  -1  10        5.48        9.12      1.39 o 
  -5  -1  10        0.05       -1.75      0.87 o 
  -4  -1  10       56.89       53.57      2.30 o 
  -3  -1  10       18.76       19.99      1.60 o 
  -2  -1  10       43.98       44.09      2.09 o 
  -1  -1  10      190.16      179.03      3.38 o 
   0  -1  10       53.92       51.41      2.85 o 
   1  -1  10       36.41       34.93      1.55 o 
   2  -1  10        4.64        5.55      1.04 o 
   3  -1  10        0.11        1.50      1.09 o 
   4  -1  10      142.94      152.95      3.06 o 
   5  -1  10       81.11       85.28      2.65 o 
   6  -1  10        1.79        3.64      1.65 o 
   7  -1  10        1.67        1.00      1.69 o 
   8  -1  10       15.04       12.69      1.85 o 
   9  -1  10       38.78       46.64      2.64 o 
  10  -1  10        1.73        0.89      1.88 o 
  11  -1  10        1.23       -0.81      1.91 o 
  12  -1  10       94.63       93.27      4.32 o 
  -9   0  10       38.16       43.75      3.36 o 
  -8   0  10       81.60       88.64      3.84 o 
  -7   0  10       69.57       68.99      3.38 o 
  -6   0  10       13.11       10.68      1.46 o 
  -5   0  10       19.00       17.94      1.58 o 
  -4   0  10      173.58      163.38      3.86 o 
  -3   0  10       21.36       19.07      1.32 o 
  -2   0  10        0.23        0.14      0.70 o 
  -1   0  10        0.11        0.28      0.83 o 
   0   0  10       17.55       16.41      1.25 o 
   1   0  10        1.47        2.26      0.77 o 
   2   0  10       59.64       60.75      2.33 o 
   3   0  10      116.91      113.82      2.38 o 
   4   0  10        1.31        3.17      1.43 o 
   5   0  10        0.67        1.44      0.98 o 
   6   0  10       37.71       45.07      2.29 o 
   7   0  10       38.91       35.40      2.10 o 
   8   0  10       44.19       51.94      2.70 o 
   9   0  10        7.61       10.25      2.37 o 
  10   0  10       13.16       15.56      2.80 o 
  11   0  10       10.39        6.68      2.18 o 
  12   0  10        9.68       12.01      2.74 o 
  13   0  10       10.41       10.86      3.96 o 
  -9   1  10      350.25      404.25     10.63 o 
  -8   1  10        3.75        8.30      2.40 o 
  -7   1  10       41.19       52.24      6.38 o 
  -6   1  10        8.24        6.08      1.26 o 
  -5   1  10        1.79        3.13      1.58 o 
  -4   1  10      185.03      154.73      3.71 o 
  -3   1  10        4.06        2.95      0.92 o 
  -2   1  10       23.24       23.82      1.45 o 
  -1   1  10      172.07      162.54      3.62 o 
   0   1  10      312.34      291.00      4.84 o 
   1   1  10      113.63      108.73      3.11 o 
   2   1  10        2.45        1.45      0.78 o 
   3   1  10        8.24        9.59      0.90 o 
   4   1  10       24.68       22.48      1.22 o 
   5   1  10       79.85       80.52      2.50 o 
   6   1  10      102.83      102.42      3.68 o 
   7   1  10        3.64        2.55      1.49 o 
   8   1  10       51.86       61.62      2.82 o 
   9   1  10        0.18       -1.30      2.32 o 
  10   1  10       99.12      111.05      4.36 o 
  11   1  10       79.96       76.66      4.20 o 
  12   1  10       45.03       42.31      3.29 o 
  13   1  10       18.53       13.84      2.36 o 
  -9   2  10       14.72       13.55      3.75 o 
  -8   2  10       41.90       41.41      3.46 o 
  -7   2  10       63.79       65.95      3.24 o 
  -6   2  10        4.39        9.42      1.42 o 
  -5   2  10       63.34       56.81      2.60 o 
  -4   2  10       62.54       59.09      2.37 o 
  -3   2  10       14.75       17.41      1.36 o 
  -2   2  10        6.52        4.62      1.10 o 
  -1   2  10        1.79        0.76      0.99 o 
   0   2  10       62.69       63.66      1.85 o 
   1   2  10        1.17        1.71      0.70 o 
   2   2  10       54.15       53.35      1.69 o 
   3   2  10      289.71      290.01      4.15 o 
   4   2  10      169.50      175.44      3.90 o 
   5   2  10       33.39       36.07      1.80 o 
   6   2  10      510.03      562.97     13.06 o 
   7   2  10       72.92       75.91      3.64 o 
   8   2  10       29.26       29.98      1.94 o 
   9   2  10       10.04       13.96      2.38 o 
  10   2  10       24.58       23.71      2.44 o 
  11   2  10       34.15       30.38      2.34 o 
  12   2  10       27.43       27.84      2.34 o 
  13   2  10        0.02       -1.07      1.56 o 
  -9   3  10       75.27       86.82      4.72 o 
  -8   3  10        1.58        0.18      2.10 o 
  -7   3  10        2.36        1.27      2.11 o 
  -6   3  10        2.72        0.19      1.51 o 
  -5   3  10        8.27        6.09      1.74 o 
  -4   3  10       50.39       48.21      2.79 o 
  -3   3  10       75.76       67.83      2.42 o 
  -2   3  10       61.13       60.01      1.94 o 
  -1   3  10      103.02      106.49      2.53 o 
   0   3  10       99.99      101.78      2.37 o 
   1   3  10       62.22       64.63      1.77 o 
   2   3  10       69.24       63.18      1.91 o 
   3   3  10        0.00        0.16      0.68 o 
   4   3  10       11.36       14.55      1.17 o 
   5   3  10        3.11        2.76      1.23 o 
   6   3  10        8.21       12.29      1.64 o 
   7   3  10        0.00       -0.46      1.23 o 
   8   3  10       32.61       32.26      2.83 o 
   9   3  10       42.93       41.48      2.59 o 
  10   3  10       10.20        7.68      1.71 o 
  11   3  10        5.07        6.01      1.68 o 
  12   3  10        0.01       -0.19      1.51 o 
  13   3  10        0.63       -0.73      2.52 o 
  -9   4  10       92.13      102.40     12.45 o 
  -8   4  10       28.55       29.03      3.27 o 
  -7   4  10        8.50        6.00      2.40 o 
  -6   4  10       51.21       56.61      3.24 o 
  -5   4  10       24.33       26.08      2.36 o 
  -4   4  10        2.22        3.18      1.16 o 
  -3   4  10        8.15        6.48      1.44 o 
  -2   4  10      165.46      150.70      3.39 o 
  -1   4  10        1.38        2.07      0.87 o 
   0   4  10       84.75       86.61      2.21 o 
   1   4  10       51.90       49.23      1.70 o 
   2   4  10       81.15       85.77      1.84 o 
   3   4  10        9.76        9.05      0.88 o 
   4   4  10       53.57       46.86      1.72 o 
   5   4  10       25.60       27.73      2.11 o 
   6   4  10       15.74       16.13      1.53 o 
   7   4  10        4.10        3.94      1.43 o 
   8   4  10        9.38        9.49      1.75 o 
   9   4  10       11.38       12.36      2.00 o 
  10   4  10       31.65       35.14      2.28 o 
  11   4  10       61.34       63.40      2.89 o 
  12   4  10       21.77       21.26      4.19 o 
  13   4  10        6.65        5.13      1.88 o 
  -9   5  10       17.83       18.68      3.46 o 
  -8   5  10       11.08       18.01      7.13 o 
  -7   5  10       17.00       14.19      2.77 o 
  -6   5  10       58.17       57.66      2.40 o 
  -5   5  10        4.47        6.81      1.34 o 
  -4   5  10        8.72        8.50      1.69 o 
  -3   5  10       48.11       51.57      2.33 o 
  -2   5  10       32.78       35.10      1.64 o 
  -1   5  10      711.24      679.54      8.70 o 
   0   5  10       50.62       52.78      1.73 o 
   1   5  10       55.20       55.79      1.68 o 
   2   5  10        5.76        7.61      0.75 o 
   3   5  10       32.62       36.49      1.72 o 
   4   5  10      285.73      297.94      4.64 o 
   5   5  10       50.43       48.53      2.01 o 
   6   5  10        4.25        5.49      1.64 o 
   7   5  10       18.18       17.03      2.70 o 
   8   5  10      229.36      223.11      5.64 o 
   9   5  10        4.64        2.57      1.53 o 
  10   5  10        5.82        4.92      1.51 o 
  11   5  10       41.28       40.58      2.72 o 
  12   5  10      102.29       92.55      4.95 o 
  13   5  10      151.76      147.26      5.47 o 
  -9   6  10       15.32       20.59      4.18 o 
  -8   6  10       16.15       17.76      3.01 o 
  -7   6  10       72.42       76.28      2.99 o 
  -6   6  10       13.56       15.11      1.67 o 
  -5   6  10        0.30        1.10      1.92 o 
  -4   6  10       82.78       84.70      2.97 o 
  -3   6  10      199.14      180.88      4.29 o 
  -2   6  10      969.61      976.88     11.92 o 
  -1   6  10       12.57       11.01      1.24 o 
   0   6  10       88.14       81.27      2.57 o 
   1   6  10       47.01       45.80      1.96 o 
   2   6  10       18.53       24.05      1.69 o 
   3   6  10      143.65      153.95      3.07 o 
   4   6  10      149.02      148.82      3.35 o 
   5   6  10       30.27       31.34      2.27 o 
   6   6  10        9.34       10.93      1.64 o 
   7   6  10       76.53       73.39      3.12 o 
   8   6  10       20.77       20.06      2.06 o 
   9   6  10       10.81        9.61      1.79 o 
  10   6  10        1.49        2.74      1.62 o 
  11   6  10        0.01        1.44      3.01 o 
  12   6  10        1.32        1.03      1.85 o 
  13   6  10        3.67        2.17      1.77 o 
  -8   7  10        2.18        1.45      2.41 o 
  -7   7  10       54.32       67.16      3.11 o 
  -6   7  10      118.57      120.85      4.08 o 
  -5   7  10       23.16       25.94      2.04 o 
  -4   7  10        4.73        1.69      1.32 o 
  -3   7  10       30.01       25.98      1.71 o 
  -2   7  10       21.61       27.62      2.84 o 
  -1   7  10       74.92       79.85      3.01 o 
   0   7  10        5.15        7.62      0.96 o 
   1   7  10        0.42        2.17      0.90 o 
   2   7  10       22.67       22.51      1.62 o 
   3   7  10       21.57       26.59      1.54 o 
   4   7  10       17.58       13.92      1.44 o 
   5   7  10       23.78       23.57      1.62 o 
   6   7  10      152.83      143.06      3.71 o 
   7   7  10       64.43       57.34      2.87 o 
   8   7  10        3.75       -0.31      1.99 o 
   9   7  10        1.36        1.32      1.52 o 
  10   7  10       12.55       12.50      3.84 o 
  11   7  10        1.55        1.18      1.78 o 
  12   7  10        8.05        7.12      2.02 o 
  -8   8  10       33.75       38.19      3.80 o 
  -7   8  10       42.13       46.40      2.86 o 
  -6   8  10       33.02       35.59      2.90 o 
  -5   8  10       37.63       41.61      2.73 o 
  -4   8  10       97.89       95.53      2.95 o 
  -3   8  10       10.78        9.68      1.79 o 
  -2   8  10        5.15        8.27      1.54 o 
  -1   8  10        6.49        9.00      1.17 o 
   0   8  10      266.25      265.93      4.30 o 
   1   8  10       14.84       15.06      1.48 o 
   2   8  10        6.89        7.08      2.07 o 
   3   8  10       10.97       14.31      1.45 o 
   4   8  10        1.53        0.57      1.27 o 
   5   8  10       13.40       16.70      1.95 o 
   6   8  10       28.09       22.95      2.06 o 
   7   8  10        0.17        0.46      1.40 o 
   8   8  10       29.08       23.66      2.87 o 
   9   8  10        0.00        2.05      1.57 o 
  10   8  10       38.71       37.50      8.19 o 
  11   8  10        0.03       -2.54      1.55 o 
  12   8  10        9.62        8.24      1.97 o 
  -7   9  10        6.55       10.08      2.01 o 
  -6   9  10       35.53       45.04      2.97 o 
  -5   9  10       21.32       20.00      2.02 o 
  -4   9  10       55.02       60.26      2.53 o 
  -3   9  10       24.54       28.66      2.63 o 
  -2   9  10      108.11      113.61      3.51 o 
  -1   9  10        1.98        0.54      1.96 o 
   0   9  10      111.56      120.32      5.41 o 
   1   9  10        0.60        0.32      1.30 o 
   2   9  10       14.19       15.17      2.14 o 
   3   9  10        0.18        0.37      1.26 o 
   4   9  10       60.36       67.38      3.58 o 
   5   9  10       16.48       13.33      2.29 o 
   6   9  10       13.18       14.21      2.38 o 
   7   9  10      199.04      200.40      5.30 o 
   8   9  10       12.30       10.25      1.90 o 
   9   9  10       55.05       52.83      2.96 o 
  10   9  10       15.27       12.90      2.24 o 
  11   9  10        4.90        6.43      1.93 o 
  -7  10  10        8.77       13.34      3.14 o 
  -6  10  10        0.48       -0.50      1.59 o 
  -5  10  10       57.86       67.95      3.52 o 
  -4  10  10       69.17       72.31      4.84 o 
  -3  10  10        2.04        0.53      1.69 o 
  -2  10  10        0.55        0.00      1.56 o 
  -1  10  10       14.05       10.67      1.67 o 
   0  10  10       28.15       28.62      2.15 o 
   1  10  10       34.53       34.54      2.89 o 
   2  10  10      130.30      122.52      4.51 o 
   3  10  10       11.55       11.29      1.68 o 
   4  10  10       79.77       71.70      4.19 o 
   5  10  10       38.79       45.05      3.29 o 
   6  10  10      978.90      921.13     19.12 o 
   7  10  10        0.18       -1.71      1.52 o 
   8  10  10        1.61        0.93      1.63 o 
   9  10  10        0.11       -1.49      1.64 o 
  10  10  10       21.73       17.21      2.40 o 
  11  10  10       35.17       36.85      4.06 o 
  -6  11  10       13.17       10.97      2.61 o 
  -5  11  10        3.92        6.87      4.21 o 
  -4  11  10        0.01       -2.72      1.95 o 
  -3  11  10      145.67      165.15      5.19 o 
  -2  11  10        7.41        3.93      2.07 o 
  -1  11  10        4.56        4.28      1.61 o 
   0  11  10        1.54        4.64      2.00 o 
   1  11  10       71.60       67.62      3.72 o 
   2  11  10       76.29       75.10      5.80 o 
   3  11  10      252.70      252.09      5.69 o 
   4  11  10       42.67       53.68      4.29 o 
   5  11  10       49.52       40.62      3.34 o 
   6  11  10       34.44       36.59      3.28 o 
   7  11  10        3.72        2.87      1.68 o 
   8  11  10        0.00       -0.19      1.62 o 
   9  11  10        0.19        1.90      1.84 o 
  10  11  10       21.55       18.70      2.49 o 
  -5  12  10       12.36       10.59      2.62 o 
  -4  12  10        4.00        2.83      2.37 o 
  -3  12  10        0.00        1.58      2.20 o 
  -2  12  10        8.60        6.24      2.31 o 
  -1  12  10        7.09        6.48      1.80 o 
   0  12  10        2.90        1.85      2.02 o 
   1  12  10        5.63        3.03      2.09 o 
   2  12  10        4.75        4.75      1.66 o 
   3  12  10        3.80        4.76      2.23 o 
   4  12  10        5.24       -0.13      2.46 o 
   5  12  10       96.85       95.41      6.30 o 
   6  12  10       51.50       55.75      5.01 o 
   7  12  10        0.73        1.63      2.13 o 
   8  12  10        1.67        2.04      1.68 o 
   9  12  10        9.68        9.23      3.38 o 
  -3  13  10        5.20        6.84      2.47 o 
  -2  13  10       53.69       56.89      4.05 o 
  -1  13  10       36.91       44.90      3.25 o 
   0  13  10        0.24        1.65      2.04 o 
   1  13  10        1.26        0.61      1.97 o 
   2  13  10       34.47       34.09      3.32 o 
   3  13  10       70.85       66.66      4.44 o 
   4  13  10        0.50        0.55      2.58 o 
   5  13  10        0.19        1.40      2.23 o 
   6  13  10        9.63       10.70      2.66 o 
   7  13  10       38.55       42.37      4.35 o 
   8  13  10       32.95       33.03      2.69 o 
  -1  14  10      193.00      236.76      7.47 o 
   0  14  10        0.42        0.12      2.00 o 
   1  14  10       32.48       41.51      4.92 o 
   2  14  10       13.55       15.09      2.87 o 
   3  14  10        6.96        6.68      3.38 o 
   4  14  10      147.26      160.23      9.65 o 
   5  14  10       44.03       52.06      4.03 o 
   6  14  10        7.55        7.55      2.59 o 
  -2  -8  11        0.16        3.16      3.58 o 
  -1  -8  11        1.11        1.54      2.12 o 
   0  -8  11        0.12       -2.08      1.38 o 
   1  -8  11        0.93       -0.69      1.58 o 
   2  -8  11        8.73        4.75      1.82 o 
   3  -8  11       53.85       52.45      2.88 o 
   4  -8  11        4.23        4.24      2.98 o 
   5  -8  11       30.11       27.95      3.49 o 
  -4  -7  11        0.74        2.10      2.01 o 
  -3  -7  11        0.06        0.78      1.97 o 
  -2  -7  11        7.83        6.52      4.58 o 
  -1  -7  11        0.87        2.29      2.08 o 
   0  -7  11        1.48        0.47      1.50 o 
   1  -7  11        2.95        1.71      3.71 o 
   2  -7  11       14.41       11.99      2.07 o 
   3  -7  11       83.43       88.45      3.41 o 
   4  -7  11       34.06       42.65      3.70 o 
   5  -7  11      179.36      171.93      8.62 o 
   6  -7  11       20.71       18.13      2.97 o 
   7  -7  11        2.55        0.99      3.84 o 
  -5  -6  11       93.80      110.28      9.22 o 
  -4  -6  11       32.69       37.73      3.48 o 
  -3  -6  11       19.62       22.39      2.96 o 
  -2  -6  11        1.16        0.54      1.94 o 
  -1  -6  11        1.77        1.19      1.30 o 
   0  -6  11       29.06       25.81      2.22 o 
   1  -6  11        5.25        1.94      2.54 o 
   2  -6  11      139.84      136.15      7.96 o 
   3  -6  11       17.18       18.57      2.07 o 
   4  -6  11       66.96       61.92      4.44 o 
   5  -6  11       36.23       36.65      3.52 o 
   6  -6  11      159.85      150.63      8.42 o 
   7  -6  11       60.16       56.47      4.02 o 
   8  -6  11        0.59        4.87      3.44 o 
  -6  -5  11        0.01       -2.68      2.12 o 
  -5  -5  11        1.57        3.26      3.21 o 
  -4  -5  11       37.50       41.85      5.84 o 
  -3  -5  11       23.96       26.39      4.75 o 
  -2  -5  11       23.55       18.56      2.74 o 
  -1  -5  11      119.57      119.69      3.30 o 
   0  -5  11        6.33        4.64      1.78 o 
   1  -5  11        7.21        7.37      2.77 o 
   2  -5  11       17.97       22.07      1.90 o 
   3  -5  11        9.44        9.64      1.47 o 
   4  -5  11       22.22       23.11      2.62 o 
   5  -5  11        0.13        0.95      1.63 o 
   6  -5  11        0.27        0.91      3.70 o 
   7  -5  11        1.90        3.91      2.37 o 
   8  -5  11       41.58       49.66      3.47 o 
   9  -5  11        1.08       -1.71      1.96 o 
  -6  -4  11        5.85        9.16      3.95 o 
  -5  -4  11       22.66       18.03      4.41 o 
  -4  -4  11       23.21       16.60      4.24 o 
  -3  -4  11        1.12       -1.83      2.35 o 
  -2  -4  11        8.59        9.11      3.89 o 
  -1  -4  11        0.00        1.86      2.02 o 
   0  -4  11      146.41      135.42      4.29 o 
   1  -4  11        5.91        6.48      1.58 o 
   2  -4  11        2.17        1.70      1.26 o 
   3  -4  11       42.85       41.23      2.17 o 
   4  -4  11        2.11        2.46      1.92 o 
   5  -4  11       62.18       62.03      3.35 o 
   6  -4  11        0.03       -0.24      1.60 o 
   7  -4  11        0.05       -0.15      1.64 o 
   8  -4  11        0.39        1.95      2.27 o 
   9  -4  11       15.53       20.88      4.75 o 
  10  -4  11        0.43       -3.96      3.78 o 
  -7  -3  11       26.55       29.13      4.29 o 
  -6  -3  11      123.68      136.96      4.83 o 
  -5  -3  11        4.44        4.01      2.05 o 
  -4  -3  11       32.55       30.34      4.81 o 
  -3  -3  11      112.25      106.16      5.33 o 
  -2  -3  11       26.42       35.61      3.46 o 
  -1  -3  11      757.31      728.69     13.40 o 
   0  -3  11      372.14      364.73      7.09 o 
   1  -3  11       18.93       18.21      1.90 o 
   2  -3  11       28.39       30.32      1.96 o 
   3  -3  11       10.18       11.61      1.51 o 
   4  -3  11        0.27        2.31      1.59 o 
   5  -3  11        0.04        0.90      2.28 o 
   6  -3  11       22.39       27.36      3.07 o 
   7  -3  11        0.11        2.71      3.49 o 
   8  -3  11        2.57        6.03      2.42 o 
   9  -3  11        4.57        2.92      2.33 o 
  10  -3  11       12.74        7.94      4.78 o 
  11  -3  11        0.59        0.18      3.31 o 
  -8  -2  11       10.26       14.10      3.28 o 
  -7  -2  11        1.16       -2.84      1.62 o 
  -6  -2  11       17.14       20.25      2.51 o 
  -5  -2  11       51.70       57.45      3.35 o 
  -4  -2  11        1.45        3.48      1.15 o 
  -3  -2  11       26.01       23.74      1.99 o 
  -2  -2  11      441.78      428.62      7.27 o 
  -1  -2  11        6.32        8.13      1.35 o 
   0  -2  11      321.74      326.01      6.44 o 
   1  -2  11        9.04       11.07      2.87 o 
   2  -2  11      142.70      134.60      3.26 o 
   3  -2  11       45.22       48.79      3.95 o 
   4  -2  11      109.57      105.64      4.06 o 
   5  -2  11       80.11       80.20      2.70 o 
   6  -2  11       84.15       89.12      3.00 o 
   7  -2  11      171.52      174.51      8.67 o 
   8  -2  11        7.66        5.15      2.30 o 
   9  -2  11      136.62      151.86      5.48 o 
  10  -2  11       76.90       82.25      4.16 o 
  11  -2  11       26.79       28.46      2.97 o 
  -8  -1  11        0.68        1.60      1.85 o 
  -7  -1  11       64.73       74.11      5.15 o 
  -6  -1  11        0.87        0.77      2.03 o 
  -5  -1  11        0.49        1.51      2.14 o 
  -4  -1  11       68.72       63.27      2.60 o 
  -3  -1  11      138.38      134.07      4.89 o 
  -2  -1  11      400.43      385.03      6.22 o 
  -1  -1  11       81.09       75.87      2.63 o 
   0  -1  11       18.09       18.23      1.43 o 
   1  -1  11       38.83       38.64      2.49 o 
   2  -1  11       12.64       13.20      1.64 o 
   3  -1  11        0.40       -0.10      1.12 o 
   4  -1  11        8.00       11.17      1.80 o 
   5  -1  11        0.00        0.91      1.32 o 
   6  -1  11        4.75        5.31      2.38 o 
   7  -1  11       37.96       42.51      3.08 o 
   8  -1  11        7.08        6.14      2.28 o 
   9  -1  11        2.21        2.17      1.81 o 
  10  -1  11       79.24       89.81      4.85 o 
  11  -1  11       25.20       23.65      3.87 o 
  12  -1  11        0.12       -1.19      2.01 o 
  -8   0  11       68.72       73.19      4.39 o 
  -7   0  11        0.86        1.02      1.86 o 
  -6   0  11        7.29        7.70      1.91 o 
  -5   0  11        0.16       -0.18      0.98 o 
  -4   0  11        0.00        1.56      1.05 o 
  -3   0  11        2.49        1.91      1.22 o 
  -2   0  11       12.46       12.24      1.62 o 
  -1   0  11        5.38        3.11      1.74 o 
   0   0  11       53.24       53.81      2.22 o 
   1   0  11      268.46      256.44      4.79 o 
   2   0  11       13.76       10.20      1.20 o 
   3   0  11       87.95       86.78      3.34 o 
   4   0  11       14.03       17.56      1.42 o 
   5   0  11        8.01        4.57      2.12 o 
   6   0  11        0.00       -1.61      1.76 o 
   7   0  11       64.64       61.54      3.75 o 
   8   0  11       31.81       42.73      2.72 o 
   9   0  11        4.59        0.44      2.08 o 
  10   0  11        8.79        6.37      2.50 o 
  11   0  11      112.20      123.85      4.80 o 
  12   0  11        0.01        0.84      2.05 o 
  -8   1  11       41.31       44.40      3.63 o 
  -7   1  11       49.76       52.11      3.79 o 
  -6   1  11       23.15       24.19      2.50 o 
  -5   1  11        3.39        3.67      1.24 o 
  -4   1  11        1.80        2.02      1.05 o 
  -3   1  11       12.55        9.98      1.26 o 
  -2   1  11       32.62       31.05      1.88 o 
  -1   1  11        0.79        1.58      1.60 o 
   0   1  11        6.07        5.46      1.14 o 
   1   1  11        0.32        0.81      0.79 o 
   2   1  11       83.67       83.02      2.34 o 
   3   1  11       50.62       50.79      1.87 o 
   4   1  11        5.76        8.71      1.82 o 
   5   1  11      200.85      210.59      7.88 o 
   6   1  11      185.22      208.43      6.19 o 
   7   1  11      671.69      706.80     12.33 o 
   8   1  11      137.41      150.14      6.71 o 
   9   1  11       22.32       24.25      2.93 o 
  10   1  11        9.89        9.04      2.55 o 
  11   1  11       14.89       10.70      2.25 o 
  12   1  11       11.09        9.01      2.55 o 
  -8   2  11        2.48        2.37      2.29 o 
  -7   2  11       24.49       31.48      3.19 o 
  -6   2  11        5.42        5.94      2.46 o 
  -5   2  11       59.26       55.60      2.75 o 
  -4   2  11        4.33        0.98      1.25 o 
  -3   2  11       12.58       11.48      1.61 o 
  -2   2  11       28.98       35.03      1.97 o 
  -1   2  11        1.41        0.53      0.99 o 
   0   2  11        6.03        7.78      1.08 o 
   1   2  11        1.85        1.88      0.79 o 
   2   2  11       49.00       55.54      1.81 o 
   3   2  11      111.68      115.41      2.85 o 
   4   2  11        0.02        4.44      2.64 o 
   5   2  11       17.92       13.69      2.14 o 
   6   2  11      776.14      784.79     13.36 o 
   7   2  11       16.30       19.41      1.94 o 
   8   2  11      175.62      179.10      4.62 o 
   9   2  11       18.51       19.42      3.26 o 
  10   2  11       23.58       22.70      3.52 o 
  11   2  11        6.86        3.67      2.08 o 
  12   2  11        1.82        0.15      1.94 o 
  -8   3  11       42.30       55.38      4.07 o 
  -7   3  11       36.15       40.61      4.84 o 
  -6   3  11        1.49       -0.69      2.17 o 
  -5   3  11       49.15       43.45      2.42 o 
  -4   3  11      211.37      189.91      4.82 o 
  -3   3  11       56.55       58.95      2.63 o 
  -2   3  11        0.02        0.17      1.53 o 
  -1   3  11        0.51        1.13      1.05 o 
   0   3  11       55.97       57.89      2.18 o 
   1   3  11        0.38        1.70      1.05 o 
   2   3  11       56.70       51.62      2.05 o 
   3   3  11        5.14        4.04      0.99 o 
   4   3  11       10.06       11.54      2.06 o 
   5   3  11       98.87      104.14      8.19 o 
   6   3  11       76.67       73.57      3.11 o 
   7   3  11        6.64        5.02      2.01 o 
   8   3  11        0.22       -2.06      1.39 o 
   9   3  11        3.27        5.94      4.89 o 
  10   3  11        0.24        0.13      2.35 o 
  11   3  11       12.87       13.53      2.91 o 
  12   3  11        9.35        6.39      2.15 o 
  -8   4  11       37.99       34.88      3.61 o 
  -7   4  11        6.48        4.32      2.44 o 
  -6   4  11        4.18        3.44      2.31 o 
  -5   4  11       61.78       55.71      4.26 o 
  -4   4  11        3.72        3.95      1.72 o 
  -3   4  11        1.55        2.71      1.00 o 
  -2   4  11       29.73       26.83      1.66 o 
  -1   4  11       68.60       67.92      2.11 o 
   0   4  11       10.55        7.66      1.08 o 
   1   4  11        2.02        3.77      1.20 o 
   2   4  11       35.09       34.34      1.38 o 
   3   4  11       60.12       60.99      2.40 o 
   4   4  11      164.22      153.06      3.73 o 
   5   4  11        1.15        2.08      2.39 o 
   6   4  11        4.12        5.00      1.49 o 
   7   4  11        7.64        6.80      1.50 o 
   8   4  11       28.02       28.45      4.06 o 
   9   4  11      105.17      116.31      5.07 o 
  10   4  11       29.63       33.51      2.74 o 
  11   4  11       10.32       12.27      2.23 o 
  12   4  11        1.52       -0.66      1.53 o 
  -8   5  11        2.68       -0.11      3.35 o 
  -7   5  11       51.38       60.57      4.31 o 
  -6   5  11      150.07      154.43      6.23 o 
  -5   5  11       20.11       24.21      5.29 o 
  -4   5  11        0.43       -1.26      1.13 o 
  -3   5  11        0.85       -0.03      1.61 o 
  -2   5  11       37.29       39.33      2.19 o 
  -1   5  11      131.80      129.10      3.19 o 
   0   5  11      328.83      325.41      5.38 o 
   1   5  11       14.16       14.12      1.35 o 
   2   5  11       15.27       15.49      1.15 o 
   3   5  11        2.28        5.51      1.18 o 
   4   5  11       30.88       35.99      2.00 o 
   5   5  11       39.19       33.74      2.16 o 
   6   5  11        0.01        0.81      1.31 o 
   7   5  11        1.13       -0.61      1.75 o 
   8   5  11       15.76       15.18      2.45 o 
   9   5  11       11.44        6.83      2.19 o 
  10   5  11        7.66        8.57      2.04 o 
  11   5  11        2.01       -1.43      2.43 o 
  12   5  11       51.78       48.74      4.31 o 
  -8   6  11        3.90        2.61      2.53 o 
  -7   6  11       31.63       28.76      8.50 o 
  -6   6  11       32.74       35.19      2.38 o 
  -5   6  11       21.37       27.59      2.05 o 
  -4   6  11       32.53       36.71      2.64 o 
  -3   6  11       39.34       35.88      2.17 o 
  -2   6  11       10.40       14.30      1.48 o 
  -1   6  11     1470.33     1404.33     19.55 o 
   0   6  11        0.37        0.93      1.22 o 
   1   6  11       89.68       91.58      2.08 o 
   2   6  11       10.52       15.59      1.76 o 
   3   6  11      131.49      122.10      3.39 o 
   4   6  11        2.62        1.69      1.33 o 
   5   6  11       41.61       44.84      2.40 o 
   6   6  11       14.13       13.07      1.67 o 
   7   6  11        2.57        2.05      1.84 o 
   8   6  11       44.78       41.21      3.23 o 
   9   6  11      110.37      108.12      4.96 o 
  10   6  11        2.31        2.95      1.94 o 
  11   6  11        0.33       -0.69      3.08 o 
  12   6  11       13.41       13.99      2.49 o 
  -7   7  11        4.19        4.40      1.59 o 
  -6   7  11       60.79       61.09      3.48 o 
  -5   7  11       54.49       59.39      5.33 o 
  -4   7  11       22.99       22.85      2.15 o 
  -3   7  11       73.22       71.17      3.06 o 
  -2   7  11       58.74       52.98      2.27 o 
  -1   7  11      266.72      269.31      4.94 o 
   0   7  11       84.83       84.34      4.00 o 
   1   7  11      104.98       92.17      3.13 o 
   2   7  11        2.49        7.08      2.80 o 
   3   7  11       52.65       54.93      2.67 o 
   4   7  11       30.96       31.85      2.12 o 
   5   7  11        0.29       -0.76      1.26 o 
   6   7  11       10.13        7.06      1.46 o 
   7   7  11        5.73        2.73      1.92 o 
   8   7  11        8.96        7.11      2.34 o 
   9   7  11       17.77       11.96      2.03 o 
  10   7  11        2.88        0.51      1.83 o 
  11   7  11       53.84       56.39      3.16 o 
  12   7  11        6.97       10.00      2.20 o 
  -7   8  11        1.33        3.71      1.70 o 
  -6   8  11       28.34       33.43      2.76 o 
  -5   8  11       28.31       30.44      4.06 o 
  -4   8  11        0.18        0.02      1.27 o 
  -3   8  11       31.86       33.80      2.02 o 
  -2   8  11        9.09        9.22      1.44 o 
  -1   8  11       44.32       47.10      2.42 o 
   0   8  11        6.90        4.90      3.32 o 
   1   8  11       15.16       11.69      1.74 o 
   2   8  11       29.68       30.35      2.15 o 
   3   8  11        5.40        3.97      2.78 o 
   4   8  11       39.36       37.34      2.23 o 
   5   8  11       13.36       16.95      3.43 o 
   6   8  11        1.27       -0.01      1.73 o 
   7   8  11       20.84       19.96      2.71 o 
   8   8  11       35.65       33.87      3.21 o 
   9   8  11        2.02        3.13      1.75 o 
  10   8  11        0.01       -2.64      1.49 o 
  11   8  11       31.89       27.14      2.85 o 
  -6   9  11        0.56       -1.29      1.61 o 
  -5   9  11        0.54       -1.21      2.36 o 
  -4   9  11        1.64        1.82      1.36 o 
  -3   9  11       74.58       79.47      3.15 o 
  -2   9  11        1.54       -1.36      1.74 o 
  -1   9  11        0.00       -3.86      2.04 o 
   0   9  11       10.97        9.09      1.60 o 
   1   9  11       48.69       43.44      3.57 o 
   2   9  11       95.19       93.80      4.07 o 
   3   9  11       24.92       22.06      2.40 o 
   4   9  11        0.25       -0.17      1.34 o 
   5   9  11       13.68       16.55      1.75 o 
   6   9  11        6.45        5.28      2.78 o 
   7   9  11      108.85       98.99      6.76 o 
   8   9  11      381.96      358.62     14.43 o 
   9   9  11        2.77        1.24      1.58 o 
  10   9  11        0.43       -1.23      1.52 o 
  11   9  11       26.45       28.29      4.55 o 
  -6  10  11        1.20        1.43      1.58 o 
  -5  10  11       82.93       91.25      4.01 o 
  -4  10  11        0.21       -1.45      1.97 o 
  -3  10  11       12.29       15.54      2.26 o 
  -2  10  11       37.38       42.51      3.56 o 
  -1  10  11        5.04        6.06      2.25 o 
   0  10  11       40.97       43.27      2.57 o 
   1  10  11       48.00       47.83      2.62 o 
   2  10  11       18.18       16.53      2.34 o 
   3  10  11       66.70       70.62      3.16 o 
   4  10  11       21.70       19.02      1.94 o 
   5  10  11        4.24       -0.16      2.06 o 
   6  10  11       15.73       16.28      2.67 o 
   7  10  11     1011.68      956.95     35.38 o 
   8  10  11        4.73        0.71      3.03 o 
   9  10  11       22.45       22.02      2.36 o 
  10  10  11        5.05        5.72      3.75 o 
  -5  11  11       10.29        9.38      2.50 o 
  -4  11  11        2.77       -0.56      2.81 o 
  -3  11  11        4.56        6.56      2.44 o 
  -2  11  11        0.70       -3.49      1.92 o 
  -1  11  11       22.98       25.33      4.64 o 
   0  11  11        0.75        2.76      1.58 o 
   1  11  11       35.08       33.24      3.44 o 
   2  11  11        2.00        0.74      1.94 o 
   3  11  11        6.40        7.95      1.72 o 
   4  11  11        1.87        0.53      2.03 o 
   5  11  11      331.46      319.61      8.92 o 
   6  11  11       10.34        7.29      4.29 o 
   7  11  11        3.38        2.90      2.22 o 
   8  11  11        8.75       13.84      3.09 o 
   9  11  11       44.39       41.78      2.87 o 
  -4  12  11       83.05       87.88      4.82 o 
  -3  12  11      100.49      106.81      5.16 o 
  -2  12  11       11.86        8.43      2.55 o 
  -1  12  11        0.00       -3.36      2.23 o 
   0  12  11       13.12       13.55      2.40 o 
   1  12  11        0.30       -1.00      3.15 o 
   2  12  11        1.23        0.20      1.92 o 
   3  12  11       59.32       65.61      4.13 o 
   4  12  11       16.44       18.07      4.38 o 
   5  12  11        1.20        1.68      2.17 o 
   6  12  11        5.86        5.63      4.01 o 
   7  12  11        4.36        3.13      2.26 o 
   8  12  11        0.41        1.24      2.18 o 
  -2  13  11        6.47        5.89      2.37 o 
  -1  13  11        7.78       10.65      3.44 o 
   0  13  11       33.12       37.90      3.10 o 
   1  13  11       14.31       18.25      2.58 o 
   2  13  11        5.54        9.73      3.61 o 
   3  13  11        7.36       12.84      2.75 o 
   4  13  11       25.28       24.71      3.16 o 
   5  13  11        6.12        3.83      2.32 o 
   6  13  11        3.54        1.69      2.27 o 
   7  13  11        0.33        4.31      2.81 o 
   1  14  11       26.72       35.32      4.69 o 
   2  14  11        3.54        3.09      3.44 o 
   3  14  11        6.48        6.12      2.44 o 
   4  14  11        7.63        5.59      6.70 o 
  -1  -7  12       10.86        9.75      2.69 o 
   0  -7  12        0.02       -1.37      1.37 o 
   1  -7  12        6.36        8.93      1.95 o 
   2  -7  12        5.11        2.65      1.79 o 
   3  -7  12       31.68       33.02      2.77 o 
   4  -7  12       26.92       22.44      4.44 o 
  -3  -6  12       11.59       12.32      2.71 o 
  -2  -6  12       83.17       82.23      4.87 o 
  -1  -6  12       38.89       37.47      3.60 o 
   0  -6  12      105.05       97.05      3.68 o 
   1  -6  12       88.30       82.97      3.65 o 
   2  -6  12        0.36       -0.44      1.64 o 
   3  -6  12        8.30        8.86      1.80 o 
   4  -6  12      104.35      102.37      6.93 o 
   5  -6  12      103.57       92.20      4.96 o 
   6  -6  12       22.08       23.64      3.18 o 
   7  -6  12       42.01       35.97      3.56 o 
  -4  -5  12       59.44       57.94      7.67 o 
  -3  -5  12       45.07       44.26      3.71 o 
  -2  -5  12        0.62       -0.60      1.88 o 
  -1  -5  12       78.86       73.40      5.10 o 
   0  -5  12        9.44        8.39      2.19 o 
   1  -5  12       22.64       22.84      2.93 o 
   2  -5  12        4.45        3.21      1.69 o 
   3  -5  12       11.33       11.53      1.82 o 
   4  -5  12       32.32       32.66      3.36 o 
   5  -5  12       42.78       45.36      9.22 o 
   6  -5  12        0.04       -2.01      2.83 o 
   7  -5  12       14.86       11.83      3.12 o 
   8  -5  12       21.06       16.49      3.95 o 
  -5  -4  12       35.95       36.81      5.84 o 
  -4  -4  12        8.95        7.56      4.06 o 
  -3  -4  12       45.22       42.77      5.78 o 
  -2  -4  12        0.01       -0.17      2.52 o 
  -1  -4  12        5.09        8.44      1.79 o 
   0  -4  12       39.25       44.50      3.24 o 
   1  -4  12      150.60      144.53      4.10 o 
   2  -4  12        0.58        0.00      1.26 o 
   3  -4  12       41.73       36.24      3.50 o 
   4  -4  12       14.18       17.93      3.96 o 
   5  -4  12        0.24        2.63      2.71 o 
   6  -4  12        1.49        3.65      1.86 o 
   7  -4  12       32.39       28.78      3.20 o 
   8  -4  12        4.79        0.29      3.09 o 
   9  -4  12        1.06        3.20      2.35 o 
  -6  -3  12       19.94       19.06      5.04 o 
  -5  -3  12       12.09        4.01      3.66 o 
  -4  -3  12      130.88      134.77      9.50 o 
  -3  -3  12        0.95       -1.20      2.69 o 
  -2  -3  12        0.78        0.97      2.75 o 
  -1  -3  12       22.18       25.50      3.46 o 
   0  -3  12      100.39       97.58      4.63 o 
   1  -3  12      213.11      204.93      5.66 o 
   2  -3  12        0.56        4.19      2.45 o 
   3  -3  12       81.04       77.58      3.04 o 
   4  -3  12        0.54        2.17      3.29 o 
   5  -3  12        7.83       11.60      3.27 o 
   6  -3  12        3.85        3.85      2.52 o 
   7  -3  12       35.50       36.61      3.29 o 
   8  -3  12       49.33       51.82      3.51 o 
   9  -3  12       39.16       37.83      3.26 o 
  10  -3  12       23.87       18.31      3.32 o 
  -6  -2  12       68.18       73.80      3.85 o 
  -5  -2  12      117.70      121.91      5.42 o 
  -4  -2  12        3.46        1.19      1.99 o 
  -3  -2  12        3.70        2.44      2.02 o 
  -2  -2  12      380.23      349.62      8.24 o 
  -1  -2  12      214.61      210.06      5.45 o 
   0  -2  12       13.36       14.61      1.90 o 
   1  -2  12        0.78        2.49      1.28 o 
   2  -2  12       21.97       21.82      1.80 o 
   3  -2  12       80.05       81.06      3.61 o 
   4  -2  12       17.21       14.46      1.94 o 
   5  -2  12       50.07       43.88      4.06 o 
   6  -2  12        1.25       -0.53      3.01 o 
   7  -2  12        1.49        4.24      2.21 o 
   8  -2  12        8.50        7.75      2.41 o 
   9  -2  12       48.77       52.20      4.87 o 
  10  -2  12        9.42        7.50      3.84 o 
  -7  -1  12       43.48       50.34      4.13 o 
  -6  -1  12       37.55       33.13      4.60 o 
  -5  -1  12       25.22       20.19      3.13 o 
  -4  -1  12        0.04        0.17      1.85 o 
  -3  -1  12       55.67       60.21      4.20 o 
  -2  -1  12      266.72      265.57      5.03 o 
  -1  -1  12       22.20       22.03      1.72 o 
   0  -1  12        1.53        2.20      1.21 o 
   1  -1  12      133.74      133.37      3.69 o 
   2  -1  12        3.09        4.13      1.27 o 
   3  -1  12        3.21        6.09      2.26 o 
   4  -1  12        0.35        0.77      1.28 o 
   5  -1  12       78.34       72.67      3.99 o 
   6  -1  12        2.01        0.91      1.56 o 
   7  -1  12       39.54       43.66      3.16 o 
   8  -1  12        3.07        2.49      2.27 o 
   9  -1  12        4.84        5.33      2.36 o 
  10  -1  12       32.63       28.69      3.44 o 
  11  -1  12       64.00       68.81      3.89 o 
  -7   0  12       10.86       10.86      2.28 o 
  -6   0  12       27.52       28.14      2.75 o 
  -5   0  12       27.99       28.09      3.27 o 
  -4   0  12       32.14       25.41      4.61 o 
  -3   0  12       18.48       18.52      1.93 o 
  -2   0  12      165.44      158.55      3.58 o 
  -1   0  12       10.39       12.28      1.62 o 
   0   0  12        1.52        0.75      1.24 o 
   1   0  12       14.87       13.60      1.87 o 
   2   0  12        1.92        1.54      1.17 o 
   3   0  12        0.87        1.27      1.24 o 
   4   0  12        1.88        1.42      3.01 o 
   5   0  12       35.61       35.93      2.56 o 
   6   0  12       65.70       64.16      3.76 o 
   7   0  12       36.18       38.12      3.00 o 
   8   0  12        7.71       13.41      3.69 o 
   9   0  12       58.53       64.46      3.19 o 
  10   0  12       61.59       72.55      4.65 o 
  11   0  12        0.10       -1.41      1.87 o 
  -7   1  12       74.73       76.15      4.62 o 
  -6   1  12        3.12       -0.91      2.23 o 
  -5   1  12        4.10        3.20      1.98 o 
  -4   1  12        8.17        8.03      1.87 o 
  -3   1  12       33.13       30.51      1.62 o 
  -2   1  12        4.45        3.62      1.32 o 
  -1   1  12       34.18       33.10      2.21 o 
   0   1  12        2.87        3.02      1.25 o 
   1   1  12       35.98       35.92      2.11 o 
   2   1  12      166.66      156.43      4.00 o 
   3   1  12        0.27       -1.14      1.24 o 
   4   1  12       55.05       55.51      2.78 o 
   5   1  12        0.02        1.52      1.75 o 
   6   1  12       76.43       74.60      3.96 o 
   7   1  12        9.68        6.24      3.26 o 
   8   1  12      288.10      297.13      6.63 o 
   9   1  12       48.04       45.54      3.64 o 
  10   1  12        2.32        2.58      2.31 o 
  11   1  12        2.97        1.74      2.06 o 
  -7   2  12       20.06       26.38      3.26 o 
  -6   2  12        1.17        0.25      2.13 o 
  -5   2  12        1.95       -1.12      2.08 o 
  -4   2  12        1.11        3.78      2.64 o 
  -3   2  12       57.21       55.73      3.78 o 
  -2   2  12      176.07      166.84      4.50 o 
  -1   2  12        0.30       -0.59      1.02 o 
   0   2  12        0.31        0.44      1.12 o 
   1   2  12        1.81        1.91      1.08 o 
   2   2  12      358.89      356.29      6.68 o 
   3   2  12      202.00      195.13      6.24 o 
   4   2  12       15.49       17.43      2.05 o 
   5   2  12      181.53      182.43      5.62 o 
   6   2  12      779.24      790.65     27.51 o 
   7   2  12       53.16       51.89      3.34 o 
   8   2  12      271.82      287.28      6.41 o 
   9   2  12       53.83       59.15      3.92 o 
  10   2  12        4.48        3.88      2.35 o 
  11   2  12        2.63       -0.02      1.95 o 
  12   2  12        6.95        4.57      2.03 o 
  -7   3  12        1.63        5.79      2.51 o 
  -6   3  12        9.47       13.81      2.76 o 
  -5   3  12        0.00       -1.49      2.16 o 
  -4   3  12       38.89       36.88      2.48 o 
  -3   3  12       59.31       53.90      2.87 o 
  -2   3  12       14.79       13.94      1.74 o 
  -1   3  12        0.02       -0.13      1.13 o 
   0   3  12       26.71       24.34      2.02 o 
   1   3  12      208.64      202.06      4.58 o 
   2   3  12       68.17       60.46      2.50 o 
   3   3  12        5.35        4.61      3.55 o 
   4   3  12       37.24       29.51      3.84 o 
   5   3  12       48.51       48.68      2.99 o 
   6   3  12        4.61        1.20      3.35 o 
   7   3  12       30.20       27.87      2.20 o 
   8   3  12        4.01        2.12      1.50 o 
   9   3  12        2.32        4.23      2.24 o 
  10   3  12       39.04       43.63      3.70 o 
  11   3  12        0.02        3.71      3.17 o 
  12   3  12        0.09        0.63      2.00 o 
  -7   4  12       92.72       99.52      6.98 o 
  -6   4  12        0.25       -1.97      2.22 o 
  -5   4  12        1.53        3.18      2.32 o 
  -4   4  12        7.96        8.23      1.93 o 
  -3   4  12        8.77        7.80      1.48 o 
  -2   4  12       20.55       15.37      1.78 o 
  -1   4  12        5.85        6.87      1.54 o 
   0   4  12       16.36       16.22      1.49 o 
   1   4  12       17.25       17.33      1.46 o 
   2   4  12       24.05       25.48      1.65 o 
   3   4  12        8.48        6.19      1.43 o 
   4   4  12      141.65      140.23      4.79 o 
   5   4  12        6.67        8.93      2.06 o 
   6   4  12       75.68       78.02      3.89 o 
   7   4  12        1.31        1.53      1.74 o 
   8   4  12        1.66        2.66      2.09 o 
   9   4  12        0.00       -0.88      1.96 o 
  10   4  12        9.13        8.64      3.98 o 
  11   4  12        1.55        1.44      1.95 o 
  12   4  12        0.37       -1.46      1.88 o 
  -7   5  12       56.49       70.48      4.71 o 
  -6   5  12       13.68       17.04      3.08 o 
  -5   5  12      190.44      205.07      7.90 o 
  -4   5  12        3.64        4.30      1.90 o 
  -3   5  12        5.97        6.39      2.16 o 
  -2   5  12        2.25        1.63      1.08 o 
  -1   5  12        4.64        3.95      1.04 o 
   0   5  12      109.56       96.46      2.78 o 
   1   5  12       12.14       11.86      1.56 o 
   2   5  12       25.07       23.86      2.53 o 
   3   5  12        0.03       -0.27      1.29 o 
   4   5  12        2.63        0.74      1.43 o 
   5   5  12       11.58       10.61      2.26 o 
   6   5  12       20.10       18.62      2.65 o 
   7   5  12        0.04       -1.83      1.29 o 
   8   5  12       11.95       13.73      2.92 o 
   9   5  12       30.81       31.13      6.84 o 
  10   5  12       74.77       72.87      4.75 o 
  11   5  12        6.95        6.10      2.52 o 
  12   5  12        3.20        5.92      2.40 o 
  -7   6  12       16.95       19.61      5.75 o 
  -6   6  12        0.92       -1.11      2.41 o 
  -5   6  12        0.73       -1.00      1.53 o 
  -4   6  12       71.88       75.43      3.04 o 
  -3   6  12       66.05       69.62      2.92 o 
  -2   6  12        8.82        5.84      1.74 o 
  -1   6  12        0.94        1.19      0.99 o 
   0   6  12      117.57      124.60      3.15 o 
   1   6  12      108.92       98.76      4.41 o 
   2   6  12        0.75       -0.70      1.24 o 
   3   6  12       25.41       25.44      2.01 o 
   4   6  12       72.59       66.33      3.29 o 
   5   6  12       84.67       82.87      3.92 o 
   6   6  12       46.26       47.27      3.69 o 
   7   6  12        4.21        4.56      2.06 o 
   8   6  12        3.05        3.08      2.13 o 
   9   6  12        0.02       -0.44      2.23 o 
  10   6  12      100.67       83.67      4.71 o 
  11   6  12      134.77      125.84     11.79 o 
  -6   7  12       30.11       33.12      2.89 o 
  -5   7  12       32.30       35.21      2.64 o 
  -4   7  12        0.01       -2.29      1.56 o 
  -3   7  12       52.27       56.92      3.45 o 
  -2   7  12       25.36       25.58      1.89 o 
  -1   7  12      184.79      175.94      5.60 o 
   0   7  12      110.98      107.27      4.39 o 
   1   7  12       16.71       13.69      2.27 o 
   2   7  12       17.00       12.75      1.72 o 
   3   7  12       39.84       41.42      2.46 o 
   4   7  12       25.49       22.69      2.40 o 
   5   7  12      178.67      177.77      4.71 o 
   6   7  12        3.42        1.68      1.46 o 
   7   7  12        7.75        6.74      2.20 o 
   8   7  12       16.15       12.15      2.69 o 
   9   7  12       71.41       65.49      4.17 o 
  10   7  12        0.00       -2.18      2.10 o 
  11   7  12        1.32        1.09      2.21 o 
  -6   8  12       32.82       32.46      2.62 o 
  -5   8  12       55.58       58.82      3.26 o 
  -4   8  12       58.72       69.96      5.21 o 
  -3   8  12        6.18        4.55      1.48 o 
  -2   8  12      110.71      119.70      3.42 o 
  -1   8  12      314.88      309.18      6.32 o 
   0   8  12      102.79      103.90      4.55 o 
   1   8  12        0.97       -0.08      1.80 o 
   2   8  12       67.14       66.78      3.00 o 
   3   8  12        3.81        1.17      1.83 o 
   4   8  12        1.71       -1.33      1.74 o 
   5   8  12       16.57       16.62      1.94 o 
   6   8  12       14.90       13.01      2.63 o 
   7   8  12       82.28       78.75      4.44 o 
   8   8  12       16.73       14.06      2.76 o 
   9   8  12        0.63        1.03      2.14 o 
  10   8  12       11.39       13.05      2.63 o 
  11   8  12        0.02       -1.72      3.35 o 
  -5   9  12        9.85       10.12      2.12 o 
  -4   9  12        0.32       -0.05      1.52 o 
  -3   9  12       78.28       80.48      3.31 o 
  -2   9  12       21.75       19.71      2.13 o 
  -1   9  12       61.73       69.07      4.07 o 
   0   9  12       12.70       14.67      2.51 o 
   1   9  12        0.00       -0.26      1.88 o 
   2   9  12       51.67       59.02      2.91 o 
   3   9  12       74.60       73.58      3.87 o 
   4   9  12        2.03        2.20      1.97 o 
   5   9  12        0.72        2.31      1.50 o 
   6   9  12       20.68       19.14      2.77 o 
   7   9  12       91.87       89.84      4.78 o 
   8   9  12       10.18        6.82      2.53 o 
   9   9  12        0.08       -3.87      1.99 o 
  10   9  12        1.68        0.40      6.15 o 
  -5  10  12       10.39        7.66      2.46 o 
  -4  10  12        0.46       -2.91      1.92 o 
  -3  10  12       99.00      108.14      4.99 o 
  -2  10  12        1.76        3.21      2.17 o 
  -1  10  12        9.51       14.40      4.41 o 
   0  10  12       86.13       80.74      4.35 o 
   1  10  12        2.13       -0.23      1.47 o 
   2  10  12      124.55      128.96      4.96 o 
   3  10  12       54.83       55.61      3.66 o 
   4  10  12        2.29        3.05      1.62 o 
   5  10  12       38.47       43.15      3.54 o 
   6  10  12       19.96       19.75      8.10 o 
   7  10  12       21.31       29.01      4.24 o 
   8  10  12       72.52       74.48     14.11 o 
   9  10  12       34.96       35.57      3.45 o 
  -4  11  12        0.00        2.45      3.66 o 
  -3  11  12        5.46        5.73      2.32 o 
  -2  11  12        6.38        3.58      6.07 o 
  -1  11  12       21.01       29.43      3.18 o 
   0  11  12       54.85       47.90      3.72 o 
   1  11  12       17.98       22.30      2.56 o 
   2  11  12       35.77       36.95      3.03 o 
   3  11  12       39.90       40.87      3.05 o 
   4  11  12        3.28        4.68      3.46 o 
   5  11  12        1.85        0.39      2.12 o 
   6  11  12       86.62       85.37      4.69 o 
   7  11  12        6.44        4.73      2.41 o 
   8  11  12       95.40       85.42      9.16 o 
   9  11  12       41.95       41.95      4.92 o 
  -2  12  12        2.37        2.86      2.27 o 
  -1  12  12        6.77        7.73      2.39 o 
   0  12  12        2.88        0.40      2.98 o 
   1  12  12       30.64       30.96      2.91 o 
   2  12  12        0.49       -0.92      2.02 o 
   3  12  12        1.14        2.35      1.97 o 
   4  12  12        5.30        5.60      2.39 o 
   5  12  12       77.63       76.53      4.53 o 
   6  12  12        5.10       -1.30      2.14 o 
   7  12  12        1.52        0.18      2.43 o 
   0  13  12        2.95        1.66      3.15 o 
   1  13  12        0.00       -1.66      1.97 o 
   2  13  12        0.42        0.09      1.98 o 
   3  13  12       41.56       38.07      4.92 o 
   4  13  12       26.59       30.67      4.87 o 
   5  13  12        5.07        3.45      4.92 o 
   1  -6  13        0.54       -0.43      1.52 o 
   2  -6  13       48.24       46.69      3.09 o 
   3  -6  13        8.53        7.52      6.38 o 
  -2  -5  13       15.75       17.66      2.93 o 
  -1  -5  13        0.90        1.02      2.06 o 
   0  -5  13       55.76       59.32      3.28 o 
   1  -5  13       33.73       29.32      2.89 o 
   2  -5  13        9.09       13.82      2.09 o 
   3  -5  13       78.34       74.15      3.22 o 
   4  -5  13       45.12       42.36      5.98 o 
   5  -5  13       48.71       45.75      3.91 o 
   6  -5  13       22.89       19.89      3.10 o 
  -3  -4  13        0.89        1.83      3.49 o 
  -2  -4  13        0.80        0.46      3.21 o 
  -1  -4  13       17.72       22.61      4.64 o 
   0  -4  13      134.72      130.02      5.09 o 
   1  -4  13       62.44       60.36      3.42 o 
   2  -4  13       63.19       69.51      3.52 o 
   3  -4  13       21.54       21.97      2.51 o 
   4  -4  13        1.14       -3.89      3.61 o 
   5  -4  13       20.97       17.56      2.93 o 
   6  -4  13       82.42       82.94      4.68 o 
   7  -4  13        0.67        2.62      2.49 o 
  -4  -3  13       16.08       16.89      4.92 o 
  -3  -3  13        0.15       -2.18      3.03 o 
  -2  -3  13       55.88       61.60      6.64 o 
  -1  -3  13       20.26       22.47      3.66 o 
   0  -3  13        3.09        2.91      1.87 o 
   1  -3  13       14.69       19.76      2.70 o 
   2  -3  13       20.23       22.80      2.82 o 
   3  -3  13        3.22        1.62      1.47 o 
   4  -3  13       19.20       19.02      4.44 o 
   5  -3  13        3.89        9.76      3.45 o 
   6  -3  13        0.01        0.62      2.25 o 
   7  -3  13       71.57       71.87      4.48 o 
   8  -3  13       13.82       13.80      3.84 o 
  -5  -2  13        1.84       -0.32      2.08 o 
  -4  -2  13        6.48        7.53      2.49 o 
  -3  -2  13        3.90        1.92      2.11 o 
  -2  -2  13        0.08        1.32      2.92 o 
  -1  -2  13       11.49       14.56      2.18 o 
   0  -2  13        1.74        1.08      1.80 o 
   1  -2  13      247.82      239.26      6.32 o 
   2  -2  13       44.94       46.07      3.40 o 
   3  -2  13       29.98       30.38      4.60 o 
   4  -2  13       58.19       59.95      3.43 o 
   5  -2  13       54.24       50.39      3.72 o 
   6  -2  13      123.13      120.30      5.24 o 
   7  -2  13        8.78        2.83      3.21 o 
   8  -2  13       84.15       83.57      4.28 o 
   9  -2  13        3.95        2.49      2.33 o 
  -5  -1  13        0.01       -0.07      4.29 o 
  -4  -1  13        3.33        2.06      2.33 o 
  -3  -1  13        0.01        0.45      2.04 o 
  -2  -1  13        6.10        6.97      1.52 o 
  -1  -1  13       29.58       32.08      2.08 o 
   0  -1  13       55.36       54.41      3.52 o 
   1  -1  13       15.22       16.88      3.96 o 
   2  -1  13        5.34        7.64      2.63 o 
   3  -1  13       17.19       21.61      1.91 o 
   4  -1  13       12.15       15.61      2.68 o 
   5  -1  13        4.44        3.59      2.29 o 
   6  -1  13       15.29       15.29      3.98 o 
   7  -1  13        5.10        2.86      2.14 o 
   8  -1  13       17.84       18.95      6.24 o 
   9  -1  13        2.10        4.26      2.44 o 
  10  -1  13       21.68       29.43      4.75 o 
  -6   0  13       33.82       37.43      4.63 o 
  -5   0  13        9.48        7.05      3.30 o 
  -4   0  13        0.13       -0.98      1.94 o 
  -3   0  13       73.59       70.36      4.46 o 
  -2   0  13        5.52        6.40      1.87 o 
  -1   0  13       57.72       59.71      2.88 o 
   0   0  13       29.93       27.29      1.99 o 
   1   0  13        0.38        2.90      1.22 o 
   2   0  13       11.64        8.67      2.21 o 
   3   0  13        8.96        8.29      1.69 o 
   4   0  13       26.37       32.00      4.29 o 
   5   0  13       48.23       50.84      5.10 o 
   6   0  13       10.26        7.67      3.23 o 
   7   0  13        3.85        3.70      2.18 o 
   8   0  13       17.27       20.84      2.77 o 
   9   0  13       37.07       42.89      3.34 o 
  10   0  13        1.07       -0.34      3.55 o 
  -6   1  13        1.37       -2.79      2.20 o 
  -5   1  13       30.23       30.90      3.56 o 
  -4   1  13        7.87        5.91      2.21 o 
  -3   1  13        8.01        5.32      2.44 o 
  -2   1  13       15.93       13.43      2.54 o 
  -1   1  13        2.75        2.72      1.24 o 
   0   1  13        7.17        7.34      2.35 o 
   1   1  13        0.82        3.02      1.77 o 
   2   1  13       50.89       51.45      2.50 o 
   3   1  13        8.39       10.56      1.57 o 
   4   1  13        3.90        0.57      2.86 o 
   5   1  13       23.14       23.82      3.89 o 
   6   1  13        0.93       -0.07      1.96 o 
   7   1  13        2.45        2.48      2.18 o 
   8   1  13       33.20       41.45      6.50 o 
   9   1  13        0.86       -1.49      3.32 o 
  10   1  13       11.20       10.57      2.61 o 
  11   1  13       36.54       35.17      3.14 o 
  -6   2  13       19.13       26.08      3.41 o 
  -5   2  13       35.11       32.43      3.65 o 
  -4   2  13       22.36       23.74     10.10 o 
  -3   2  13      166.61      162.48      4.95 o 
  -2   2  13       10.00       12.54      1.96 o 
  -1   2  13        0.12        2.42      1.26 o 
   0   2  13       24.27       26.57      2.14 o 
   1   2  13       48.09       47.31      2.78 o 
   2   2  13        6.61        9.06      4.15 o 
   3   2  13        0.52       -1.20      2.58 o 
   4   2  13        6.87        5.95      3.09 o 
   5   2  13        0.10        3.27      1.83 o 
   6   2  13       46.91       45.84      3.15 o 
   7   2  13        0.85       -0.39      1.97 o 
   8   2  13       15.83       20.91      2.66 o 
   9   2  13       74.34       83.79      4.70 o 
  10   2  13       91.53       87.37      5.04 o 
  11   2  13        1.27        0.40      1.92 o 
  -6   3  13        0.37        2.52      2.60 o 
  -5   3  13       18.40       15.96      4.55 o 
  -4   3  13       14.28       13.00      3.00 o 
  -3   3  13        2.82        1.90      2.14 o 
  -2   3  13       11.98       10.35      1.86 o 
  -1   3  13       63.68       60.97      4.60 o 
   0   3  13        9.77        6.85      1.73 o 
   1   3  13      104.10      107.16      3.80 o 
   2   3  13       29.18       29.39      2.28 o 
   3   3  13       37.39       35.78      4.12 o 
   4   3  13      104.02      103.94      4.00 o 
   5   3  13       19.60       19.47      2.37 o 
   6   3  13        4.82        5.06      2.13 o 
   7   3  13       56.56       62.15      3.73 o 
   8   3  13       44.47       43.17      2.63 o 
   9   3  13        3.57        3.74      2.35 o 
  10   3  13        0.52        2.52      4.98 o 
  11   3  13       14.31       14.46      2.45 o 
  -6   4  13        3.47        2.77      3.32 o 
  -5   4  13        3.73        3.96      4.58 o 
  -4   4  13       44.14       47.09      4.01 o 
  -3   4  13       66.35       71.49      3.19 o 
  -2   4  13       12.45       11.86      1.97 o 
  -1   4  13       52.24       56.41      3.08 o 
   0   4  13        0.16        1.47      1.59 o 
   1   4  13       91.16       94.34      3.22 o 
   2   4  13       82.20       80.61      5.84 o 
   3   4  13        2.12        2.98      2.75 o 
   4   4  13       12.23       12.42      2.18 o 
   5   4  13       34.03       32.23      3.21 o 
   6   4  13        3.91        6.88      2.16 o 
   7   4  13        4.88        5.07      4.64 o 
   8   4  13       35.45       35.25      3.28 o 
   9   4  13        1.97        1.41      2.13 o 
  10   4  13       15.59       12.38      2.81 o 
  11   4  13        6.43        3.33      2.28 o 
  -6   5  13        3.39        6.27      2.80 o 
  -5   5  13        6.63        3.57      2.69 o 
  -4   5  13        1.00        0.21      2.47 o 
  -3   5  13        7.67        9.80      1.72 o 
  -2   5  13        0.39        1.32      1.19 o 
  -1   5  13       21.51       21.39      1.68 o 
   0   5  13        3.75        3.24      1.14 o 
   1   5  13      128.13      122.23      4.09 o 
   2   5  13       28.53       39.68      5.21 o 
   3   5  13        4.10        2.52      1.94 o 
   4   5  13       57.18       58.53      2.86 o 
   5   5  13       27.99       28.19      3.61 o 
   6   5  13      129.81      126.28      4.91 o 
   7   5  13       13.58       17.72      2.03 o 
   8   5  13        7.95        9.80      2.66 o 
   9   5  13        0.02       -2.22      2.35 o 
  10   5  13        9.46        6.40      2.64 o 
  11   5  13        1.16        0.33      2.24 o 
  -6   6  13        0.10        4.49      2.70 o 
  -5   6  13       21.48       20.94      3.44 o 
  -4   6  13       53.96       63.33      5.75 o 
  -3   6  13        0.75        0.90      1.47 o 
  -2   6  13        2.17        0.79      1.69 o 
  -1   6  13       31.64       29.91      1.86 o 
   0   6  13      481.65      484.12      9.43 o 
   1   6  13      280.49      274.73      8.30 o 
   2   6  13        0.09       -1.25      1.78 o 
   3   6  13        4.31        5.00      1.54 o 
   4   6  13        0.06       -2.94      1.47 o 
   5   6  13      100.81       95.33      4.29 o 
   6   6  13        1.15       -1.59      2.06 o 
   7   6  13       58.53       60.64      2.92 o 
   8   6  13        2.77        3.83      2.72 o 
   9   6  13      136.36      148.93      6.05 o 
  10   6  13       16.83       16.25      2.96 o 
  11   6  13        4.40        4.90      3.81 o 
  -5   7  13       42.55       50.99      4.41 o 
  -4   7  13       19.52       20.39      2.37 o 
  -3   7  13       11.34       10.30      2.32 o 
  -2   7  13       44.03       45.20      2.35 o 
  -1   7  13       22.45       20.13      1.72 o 
   0   7  13       53.78       62.26      3.89 o 
   1   7  13      210.58      210.07      6.64 o 
   2   7  13       50.88       55.04      4.35 o 
   3   7  13       21.71       20.48      2.04 o 
   4   7  13        3.93        1.19      1.94 o 
   5   7  13       55.57       51.30      3.86 o 
   6   7  13        4.38        3.22      1.61 o 
   7   7  13        1.67        1.49      2.69 o 
   8   7  13       21.54       17.35      7.36 o 
   9   7  13       10.14       11.50      2.74 o 
  10   7  13       11.98        9.61      3.18 o 
  -5   8  13       33.64       36.25      2.83 o 
  -4   8  13        0.82        0.82      1.80 o 
  -3   8  13       25.45       27.12      2.99 o 
  -2   8  13       31.62       30.72      2.20 o 
  -1   8  13        5.62        3.24      2.22 o 
   0   8  13        6.47        3.50      2.43 o 
   1   8  13       74.59       69.81      4.03 o 
   2   8  13       70.33       77.54      4.19 o 
   3   8  13       36.27       40.64      3.56 o 
   4   8  13       18.23       22.39      2.61 o 
   5   8  13        1.86        0.32      2.01 o 
   6   8  13        0.09       -1.03      1.67 o 
   7   8  13       61.12       64.11      4.15 o 
   8   8  13        1.46       -0.13      2.12 o 
   9   8  13        9.50       11.70      2.84 o 
  10   8  13        6.92        9.73      2.65 o 
  -4   9  13       15.09       18.16      2.14 o 
  -3   9  13       18.06       16.53      2.43 o 
  -2   9  13        4.30        1.67      5.45 o 
  -1   9  13        0.65        1.17      2.12 o 
   0   9  13       39.94       32.51      3.12 o 
   1   9  13        2.99       -0.98      1.93 o 
   2   9  13       57.91       58.53      2.93 o 
   3   9  13       19.57       21.14      2.78 o 
   4   9  13        0.28       -4.53      3.26 o 
   5   9  13        3.40        4.78      2.05 o 
   6   9  13        0.08       -0.42      2.00 o 
   7   9  13        0.58       -0.68      2.13 o 
   8   9  13       15.64       20.45      3.09 o 
   9   9  13       53.78       55.11      4.13 o 
  -3  10  13       13.27       10.72      2.53 o 
  -2  10  13       49.01       47.11      7.30 o 
  -1  10  13        4.85        0.53      2.09 o 
   0  10  13        0.05       -0.41      2.40 o 
   1  10  13       14.77       14.95      2.61 o 
   2  10  13       15.99       18.51      2.50 o 
   3  10  13        1.47        1.59      2.14 o 
   4  10  13       89.39       92.91      4.36 o 
   5  10  13        1.69        2.80      2.38 o 
   6  10  13        1.30       -2.22      1.95 o 
   7  10  13        1.40        0.07      2.20 o 
   8  10  13      190.30      184.12      7.36 o 
  -2  11  13        0.50       -2.46      2.02 o 
  -1  11  13       24.78       27.12      4.55 o 
   0  11  13        0.15        0.27      2.00 o 
   1  11  13        7.11        4.52      3.21 o 
   2  11  13        1.74        2.67      4.61 o 
   3  11  13       82.53       79.25      4.13 o 
   4  11  13       52.89       55.37      4.64 o 
   5  11  13      104.86      105.05      5.27 o 
   6  11  13        0.26       -1.63      2.12 o 
   7  11  13      245.28      236.66     14.34 o 
   0  12  13        1.37        0.69      2.04 o 
   1  12  13        0.01        1.09      2.86 o 
   2  12  13       23.77       23.24      2.75 o 
   3  12  13        5.66        6.08      2.24 o 
   4  12  13        0.09       -3.26      3.09 o 
   5  12  13        0.91        0.18      2.15 o 
   6  12  13       27.96       35.42      3.56 o 
   0  -4  14       22.21       22.76      2.25 o 
   1  -4  14       21.14       20.75      2.34 o 
   2  -4  14        0.03       -3.12      1.60 o 
   3  -4  14        7.51        5.98      4.12 o 
   4  -4  14        7.58        5.62      2.55 o 
   5  -4  14        5.71       10.99      2.77 o 
  -2  -3  14        0.86        0.34      3.55 o 
  -1  -3  14       28.65       30.69      5.50 o 
   0  -3  14        6.38        4.90      3.18 o 
   1  -3  14      122.03      123.30      5.35 o 
   2  -3  14       92.34       83.23      6.53 o 
   3  -3  14       19.81       17.61      2.91 o 
   4  -3  14        5.69        0.83      2.31 o 
   5  -3  14       17.32       23.42      3.12 o 
   6  -3  14        3.93        1.50      2.40 o 
  -3  -2  14       12.69        9.10      4.47 o 
  -2  -2  14        9.05        0.86      3.84 o 
  -1  -2  14       21.70       18.57      2.29 o 
   0  -2  14      278.31      277.44      8.10 o 
   1  -2  14      152.26      157.69      5.99 o 
   2  -2  14       32.32       27.92      3.15 o 
   3  -2  14       75.68       75.73      4.58 o 
   4  -2  14       10.83       10.81      2.54 o 
   5  -2  14        0.37       -2.24      2.02 o 
   6  -2  14        0.51       -1.06      2.06 o 
   7  -2  14        6.49        5.30      2.45 o 
   8  -2  14       39.28       29.14      4.41 o 
  -4  -1  14        6.02        9.31      2.68 o 
  -3  -1  14        5.45        1.38      2.23 o 
  -2  -1  14       17.95       13.32      2.98 o 
  -1  -1  14      101.65      106.58      3.86 o 
   0  -1  14      213.74      202.76      6.83 o 
   1  -1  14        8.86        8.31      2.34 o 
   2  -1  14       13.67       13.04      3.05 o 
   3  -1  14       52.24       53.59      5.53 o 
   4  -1  14       13.62       15.53      4.44 o 
   5  -1  14       63.79       62.20      4.09 o 
   6  -1  14        7.37       11.17      3.06 o 
   7  -1  14       23.04       19.29      2.97 o 
   8  -1  14       37.59       31.43      4.35 o 
  -4   0  14        7.99        6.93      2.70 o 
  -3   0  14       14.12       11.78      3.18 o 
  -2   0  14       12.97       10.12      2.67 o 
  -1   0  14       24.60       17.02      2.07 o 
   0   0  14       28.33       33.24      3.61 o 
   1   0  14        2.17       -0.04      1.63 o 
   2   0  14        0.23        2.19      2.24 o 
   3   0  14       68.57       70.14      4.20 o 
   4   0  14        0.87       -2.82      4.55 o 
   5   0  14        0.76        1.39      2.18 o 
   6   0  14       10.05       11.05      2.61 o 
   7   0  14       34.27       29.43      4.29 o 
   8   0  14        0.40       -0.46      2.15 o 
   9   0  14       84.01       93.84      5.38 o 
  -4   1  14        0.15        3.38      2.98 o 
  -3   1  14       33.06       40.20      3.81 o 
  -2   1  14        7.33       12.28      2.05 o 
  -1   1  14       17.33       23.38      3.42 o 
   0   1  14        0.51       -0.17      2.17 o 
   1   1  14       13.13       13.88      2.93 o 
   2   1  14        7.17       11.71      2.21 o 
   3   1  14        0.00       -0.63      3.15 o 
   4   1  14       17.63       14.14      3.95 o 
   5   1  14       38.82       40.08      4.81 o 
   6   1  14        0.11        1.43      3.15 o 
   7   1  14       50.74       48.11      7.67 o 
   8   1  14       46.84       46.34      7.79 o 
   9   1  14       58.63       44.26      5.10 o 
  -5   2  14        0.33        3.07      2.75 o 
  -4   2  14        0.04       -0.63      2.92 o 
  -3   2  14        4.73        2.55      4.52 o 
  -2   2  14        1.22        3.95      3.32 o 
  -1   2  14       73.78       71.88      7.59 o 
   0   2  14       20.28       23.50      3.91 o 
   1   2  14        9.80       12.85      1.99 o 
   2   2  14        0.69        2.81      3.78 o 
   3   2  14        3.54       -0.52      2.86 o 
   4   2  14       70.22       72.19      6.07 o 
   5   2  14        0.00       -1.72      2.92 o 
   6   2  14       15.52       15.53      2.42 o 
   7   2  14       83.95       87.00      9.73 o 
   8   2  14      368.88      365.71     19.38 o 
   9   2  14       55.45       47.46      5.21 o 
  10   2  14        2.64        7.32      4.58 o 
  -5   3  14        1.56       -1.38      2.46 o 
  -4   3  14       54.94       49.40      4.35 o 
  -3   3  14       37.30       38.53      4.81 o 
  -2   3  14       19.76       16.49      4.01 o 
  -1   3  14       17.94       21.67      2.46 o 
   0   3  14        0.17        2.83      3.27 o 
   1   3  14        3.22        2.20      2.94 o 
   2   3  14        2.38        0.63      2.98 o 
   3   3  14        5.86        0.52      3.03 o 
   4   3  14       36.13       30.97      4.35 o 
   5   3  14        6.84        2.35      3.21 o 
   6   3  14       11.70       11.25      2.36 o 
   7   3  14       28.80       22.69      2.77 o 
   8   3  14       85.40       75.99      8.16 o 
   9   3  14       76.86       82.56      6.58 o 
  10   3  14       14.51       17.94      2.87 o 
  -5   4  14        6.28        8.09      3.23 o 
  -4   4  14        0.62       -0.34      2.48 o 
  -3   4  14       28.34       30.34      4.58 o 
  -2   4  14       42.04       40.19      5.04 o 
  -1   4  14        8.68       10.54      1.95 o 
   0   4  14        4.42        9.15      1.66 o 
   1   4  14       28.68       25.67      3.02 o 
   2   4  14        1.59       -4.01      2.92 o 
   3   4  14       16.71       11.28      3.49 o 
   4   4  14        0.01       -1.26      2.92 o 
   5   4  14        4.47        3.47      1.99 o 
   6   4  14        9.62       10.09      2.32 o 
   7   4  14        1.53       -0.21      2.03 o 
   8   4  14        1.53        2.69      2.08 o 
   9   4  14        0.01       -0.69      5.50 o 
  10   4  14        4.39        8.57      3.52 o 
  -4   5  14       13.58       22.40      3.51 o 
  -3   5  14        2.54        1.53      2.67 o 
  -2   5  14        3.59        3.78      3.32 o 
  -1   5  14        3.94        7.71      1.78 o 
   0   5  14       19.53       18.86      2.84 o 
   1   5  14       85.45       82.33      6.35 o 
   2   5  14       33.27       32.18      4.58 o 
   3   5  14        0.28        3.55      3.03 o 
   4   5  14        1.67        0.92      2.98 o 
   5   5  14       25.54       30.54      3.21 o 
   6   5  14        2.40        3.32      2.89 o 
   7   5  14       15.24       10.85      2.40 o 
   8   5  14        2.39        4.70      2.34 o 
   9   5  14       12.07        9.84      2.53 o 
  10   5  14       16.83       14.38      2.90 o 
  -4   6  14        5.49        5.13      4.12 o 
  -3   6  14       22.01       18.08      4.35 o 
  -2   6  14        0.45       -5.27      2.63 o 
  -1   6  14       17.12       17.85      1.70 o 
   0   6  14       32.87       26.96      3.52 o 
   1   6  14      306.59      319.43     12.85 o 
   2   6  14      120.41      115.54      7.64 o 
   3   6  14        3.90        2.58      2.17 o 
   4   6  14        1.88        0.19      1.53 o 
   5   6  14       27.74       28.48      4.21 o 
   6   6  14        0.03       -2.16      2.03 o 
   7   6  14       42.95       39.05      3.07 o 
   8   6  14       10.65       13.30      2.67 o 
   9   6  14        0.36       -1.70      3.58 o 
  10   6  14       13.75       11.15      2.74 o 
  -4   7  14       71.75       76.58      5.31 o 
  -3   7  14       20.89       20.33      2.49 o 
  -2   7  14        0.01       -2.60      1.55 o 
  -1   7  14      109.97      110.14      4.93 o 
   0   7  14      261.60      246.19      7.49 o 
   1   7  14       34.88       28.35      3.11 o 
   2   7  14        1.81        1.11      2.09 o 
   3   7  14        0.45        0.15      2.29 o 
   4   7  14       73.91       68.88      7.90 o 
   5   7  14       16.35       14.70      2.53 o 
   6   7  14       10.26        7.00      2.27 o 
   7   7  14        1.43        4.75      3.49 o 
   8   7  14        0.08       -0.35      2.15 o 
   9   7  14       19.19       13.71      2.86 o 
  -3   8  14        3.88        0.34      1.62 o 
  -2   8  14        0.09       -0.43      2.05 o 
  -1   8  14        5.30        3.84      2.86 o 
   0   8  14       42.91       38.15      4.69 o 
   1   8  14      205.33      196.95      6.68 o 
   2   8  14        2.56        3.57      2.23 o 
   3   8  14        2.85        2.21      2.13 o 
   4   8  14        1.05        3.04      2.13 o 
   5   8  14        0.00       -1.17      2.02 o 
   6   8  14        3.54        1.76      2.06 o 
   7   8  14        3.02        5.72      2.36 o 
   8   8  14        2.87        3.68      2.43 o 
   9   8  14        3.05        2.83      2.37 o 
  -2   9  14       11.41        8.69      2.44 o 
  -1   9  14       60.29       63.93      4.17 o 
   0   9  14        0.63        2.27      2.18 o 
   1   9  14        2.83        6.64      2.35 o 
   2   9  14        9.07       10.23      2.47 o 
   3   9  14       18.92       25.52      2.67 o 
   4   9  14       22.99       24.89      3.66 o 
   5   9  14       10.99       13.24      2.45 o 
   6   9  14        0.72        1.43      3.26 o 
   7   9  14        0.00       -1.07      2.10 o 
   8   9  14        0.05       -1.02      2.24 o 
  -1  10  14       17.44       17.19      2.89 o 
   0  10  14       12.74       15.57      3.46 o 
   1  10  14        0.05       -0.80      2.66 o 
   2  10  14       51.00       55.32      3.86 o 
   3  10  14       20.98       27.02      2.75 o 
   4  10  14        0.71        3.45      2.17 o 
   5  10  14       45.40       39.45      4.81 o 
   6  10  14        0.42        1.53      2.20 o 
   7  10  14        1.18        1.67      2.23 o 
   0  11  14        1.84        1.35      2.06 o 
   1  11  14        0.41        0.29      1.98 o 
   2  11  14        1.26        1.55      2.92 o 
   3  11  14       18.02       14.78      2.52 o 
   4  11  14       41.61       49.35      7.70 o 
   5  11  14       14.52       13.91      3.89 o 
   0  -2  15       71.92       68.14      4.04 o 
   1  -2  15       49.61       56.57      4.02 o 
   2  -2  15       88.65       91.25      9.19 o 
   3  -2  15       30.09       33.07      3.40 o 
   4  -2  15        1.48       -0.15      2.20 o 
   5  -2  15       25.74       19.89      3.11 o 
  -1  -1  15       87.82       87.32      4.09 o 
   0  -1  15        0.12       -0.79      1.91 o 
   1  -1  15        0.60        0.18      2.03 o 
   2  -1  15        4.83        4.48      1.90 o 
   3  -1  15        6.03        5.94      2.34 o 
   4  -1  15        5.37        4.37      2.44 o 
   5  -1  15        8.39        8.24      2.56 o 
   6  -1  15        0.01        1.00      2.22 o 
  -2   0  15        0.61       -0.85      2.32 o 
  -1   0  15      157.99      160.65      9.43 o 
   0   0  15       41.45       38.62      2.77 o 
   1   0  15       12.32       11.07      2.42 o 
   2   0  15        9.05       11.97      2.13 o 
   3   0  15        1.28       -1.40      2.05 o 
   4   0  15        3.22        0.89      2.24 o 
   5   0  15        7.90        8.79      2.61 o 
   6   0  15        1.86        1.30      2.27 o 
   7   0  15        2.73       -0.10      2.18 o 
  -2   1  15        0.28        0.43      1.57 o 
  -1   1  15       77.68       73.04      3.48 o 
   0   1  15        0.00       -3.05      1.62 o 
   1   1  15        2.62       -0.01      1.96 o 
   2   1  15        0.39       -0.20      2.34 o 
   3   1  15       24.81       23.01      4.41 o 
   4   1  15       49.58       45.06      5.21 o 
   5   1  15        9.68        9.62      3.78 o 
   6   1  15        1.39       -1.15      3.09 o 
   7   1  15       13.21       14.48      3.61 o 
   8   1  15       28.34       21.24      3.89 o 
  -3   2  15       10.65        9.79      3.66 o 
  -2   2  15        3.30        0.61      2.06 o 
  -1   2  15       33.23       39.91      3.20 o 
   0   2  15       40.99       61.54      6.18 o 
   1   2  15        0.04        2.19      2.39 o 
   2   2  15        1.11        1.60      3.21 o 
   3   2  15        5.51        0.69      3.55 o 
   4   2  15       10.15        4.69      3.49 o 
   5   2  15      108.38      100.36      6.93 o 
   6   2  15       13.81       14.43      3.72 o 
   7   2  15       71.48       70.93      5.84 o 
   8   2  15       92.56       94.45      4.52 o 
  -3   3  15        0.40        1.78      1.63 o 
  -2   3  15       64.59       52.27      5.78 o 
  -1   3  15       38.32       44.83      5.44 o 
   0   3  15       23.84       15.52      4.12 o 
   1   3  15       28.27       29.43      3.33 o 
   2   3  15       18.62       18.49      4.01 o 
   3   3  15      241.38      213.38      9.90 o 
   4   3  15        1.76        4.06      3.32 o 
   5   3  15        1.77        2.58      3.21 o 
   6   3  15       25.78       29.08      4.29 o 
   7   3  15      160.62      163.49      5.69 o 
   8   3  15        6.92        5.95      2.83 o 
  -3   4  15        3.24       -1.89      3.15 o 
  -2   4  15       31.08       34.81      4.98 o 
  -1   4  15        0.01        0.92      3.21 o 
   0   4  15        3.14        3.29      2.41 o 
   1   4  15        0.15       -3.26      3.03 o 
   2   4  15        6.91        9.96      3.55 o 
   3   4  15        1.51       -0.80      3.21 o 
   4   4  15        2.85        4.18      3.32 o 
   5   4  15       12.50       14.60      3.72 o 
   6   4  15       11.75       16.09      3.72 o 
   7   4  15       57.58       56.89      3.65 o 
   8   4  15        1.01        1.08      2.14 o 
  -3   5  15       55.90       51.70      5.73 o 
  -2   5  15        7.75        7.27      3.61 o 
  -1   5  15        5.06        3.21      3.55 o 
   0   5  15        1.10        2.40      2.43 o 
   1   5  15       13.65       12.48      3.89 o 
   2   5  15       38.65       32.23      4.69 o 
   3   5  15        2.36        3.61      3.26 o 
   4   5  15        0.48       -1.60      3.09 o 
   5   5  15        2.44        4.29      3.21 o 
   6   5  15       11.49       10.57      3.12 o 
   7   5  15       11.49       12.98      2.43 o 
   8   5  15       10.86        5.15      3.44 o 
  -2   6  15       39.05       34.58      5.10 o 
  -1   6  15       18.73       21.06      3.41 o 
   0   6  15        9.16        9.62      3.66 o 
   1   6  15        0.45        0.34      3.26 o 
   2   6  15      168.20      172.27      8.93 o 
   3   6  15       16.89       19.12      3.95 o 
   4   6  15        7.61       11.62      3.55 o 
   5   6  15       26.95       25.42      4.01 o 
   6   6  15       20.01       24.80      4.04 o 
   7   6  15        4.77        2.48      3.81 o 
   8   6  15        0.18       -2.00      3.21 o 
  -2   7  15        0.27        1.23      2.37 o 
  -1   7  15        4.36        0.57      2.95 o 
   0   7  15       25.93       25.89      3.10 o 
   1   7  15       31.89       27.19      3.18 o 
   2   7  15       49.76       49.27      3.78 o 
   3   7  15       33.09       36.66      3.33 o 
   4   7  15        6.84        6.50      2.48 o 
   5   7  15       15.06       19.55      2.58 o 
   6   7  15        3.98        2.38      2.16 o 
   7   7  15      108.08      111.41      7.16 o 
   8   7  15        0.11        0.97      3.32 o 
  -1   8  15        4.17        1.99      2.13 o 
   0   8  15      156.17      155.23      7.04 o 
   1   8  15       96.66       82.38      4.59 o 
   2   8  15       24.40       31.85      3.26 o 
   3   8  15       34.99       35.51      3.32 o 
   4   8  15       14.78       14.60      3.66 o 
   5   8  15       17.31       14.34      2.51 o 
   6   8  15        0.16       -2.67      2.02 o 
   7   8  15       22.01       23.19      4.24 o 
   0   9  15        6.97        3.95      5.58 o 
   1   9  15        1.73        1.91      2.06 o 
   2   9  15       26.90       24.48      3.03 o 
   3   9  15        3.62        0.74      2.86 o 
   4   9  15       14.99       13.57      3.61 o 
   5   9  15       10.00       13.68      2.47 o 
   6   9  15        2.37       -0.34      3.21 o 
   2  10  15       16.95       17.02      2.77 o 
   3  10  15        1.79        1.77      2.92 o 
   4  10  15       76.81       82.37      4.15 o 
   1   1  16       16.17       16.06      4.64 o 
   2   1  16        2.78        0.03      2.89 o 
   3   1  16        3.27        2.73      2.81 o 
   4   1  16        3.03        2.63      2.35 o 
   0   2  16        3.44        2.83      2.38 o 
   1   2  16        8.95        6.75      2.63 o 
   2   2  16        7.85        7.79      3.84 o 
   3   2  16       10.38        3.72      3.66 o 
   4   2  16       14.97        9.68      3.95 o 
   5   2  16        0.53        0.74      3.15 o 
   0   3  16        3.91        4.87      3.84 o 
   1   3  16        1.37       -0.92      3.21 o 
   2   3  16        4.30        0.86      3.32 o 
   3   3  16       22.78       21.58      4.47 o 
   4   3  16        5.02       -0.80      3.32 o 
   5   3  16       19.83       14.43      3.95 o 
   6   3  16        3.57        0.34      2.98 o 
   0   4  16        0.02        0.33      2.38 o 
   1   4  16       16.43       25.36      4.47 o 
   2   4  16       32.89       21.81      4.52 o 
   3   4  16       74.43       88.11      6.87 o 
   4   4  16       24.48       27.37      4.52 o 
   5   4  16       16.26       16.49      3.95 o 
   6   4  16        4.29        3.38      3.03 o 
   0   5  16        0.00        1.66      3.38 o 
   1   5  16        0.16        3.84      3.55 o 
   2   5  16       27.39       24.16      4.41 o 
   3   5  16       18.93       13.74      4.01 o 
   4   5  16       44.65       48.21      5.15 o 
   5   5  16       37.44       46.77      5.04 o 
   6   5  16        9.88        9.96      3.38 o 
   0   6  16        4.21        5.55      3.61 o 
   1   6  16        7.88        8.53      3.72 o 
   2   6  16       41.91       40.65      5.10 o 
   3   6  16      165.77      174.73      8.99 o 
   4   6  16       20.38       21.98      4.12 o 
   5   6  16        0.00        0.97      2.98 o 
   6   6  16        0.15       -0.69      2.86 o 
   1   7  16       75.28       74.48      6.70 o 
   2   7  16      166.87      197.17      9.62 o 
   3   7  16       57.03       66.64      5.84 o 
   4   7  16        2.53       -0.74      2.92 o 
   5   7  16        6.35        6.98      3.32 o 
                                                 
